# Supplementary material for: Disease-predominant loci across Alzheimer’s disease, Parkinson’s disease and Lewy body dementia: evidence from the UK Biobank prospective cohort, conditional GWAS and colocalization
Source: Front Genet. 2026 Jul 2;17:1865257. doi: 10.3389/fgene.2026.1865257 (PMC13372275; doi:10.3389/fgene.2026.1865257)
Supplement: Supplementary file 1 [file Table1.XLSX]

## Sheet: Table S1
Table S1. Data resources, software and key analytic parameters.
Domain	Resource or software	Input or setting	Implementation detail
Clinical cohort	UK Biobank	Application ID 249728	Baseline Field 53; death Field 40000; AD first-occurrence Field 131036/ICD-10 G30; PD first-occurrence Field 131022/ICD-10 G20.
AD GWAS	IGAP diagnosed AD	21,982 cases; 41,944 controls	Clinical or autopsy-documented AD; parental dementia proxy cases were not used.
PD GWAS	IPDGC PD meta-analysis	33,674 cases; 449,056 controls	Clinician-ascertained PD cases; European-ancestry summary statistics.
LBD GWAS	Chia et al. LBD GWAS	2,981 cases; 2,173 controls	Autopsy-confirmed and clinically diagnosed LBD cases; European-ancestry analysis.
Genome build and variant matching	GRCh37/hg19 rsID-based harmonization	Autosomal SNPs	Local FUMA/conditional GWAS coordinates and SNP conversion resources were handled in the GRCh37/hg19 framework.
LD reference	1000 Genomes Project Phase III European reference	Clumping and GSMR/mtCOJO	Independent instruments were selected after LD clumping; HapMap3 European LD scores were used for LDSC.
Conditional GWAS	GCTA mtCOJO/GSMR	Target trait conditioned on the other two disorders	Default genome-wide instrument threshold P<5E-08; LBD exposure threshold relaxed to P<1E-06 because fewer than 10 independent genome-wide instruments were available.
Gene and pathway analysis	MAGMA and gene-set enrichment	Original and conditional GWAS	Gene-based and GO/KEGG gene-set analyses were performed for both marginal and conditional summary statistics.
Tissue enrichment	S-LDSC	205 GTEx/Franke tissue annotations	Bonferroni threshold P<0.05/205.
Molecular QTL integration	SMR/HEIDI with brain eQTL and mQTL	eQTL n=1,194; mQTL n=1,160	SMR Bonferroni thresholds were based on the number of tested probes; HEIDI P>0.05 was required.
Colocalization	coloc.abf	Selected SMR-prioritized mQTL probes	Disease and mQTL summary statistics were harmonized by rsID and allele orientation; PP.H4 was interpreted as shared-signal support.

## Sheet: Table S2
Table S2. UK Biobank cohort construction and directional analysis exclusions.
Section	Item	Count	Note
Cohort construction	Diagnosis file rows	501936
Cohort construction	Case participants retained after diagnosis-date cleaning	9836
Cohort construction	Healthy-control file rows	502128
Cohort construction	Baseline/death file rows	501936
Cohort construction	Baseline/death participants after aggregation	501936
Cohort construction	Covariate file rows	502140
Cohort construction	Covariate participants after deduplication	502140
Cohort construction	Final analytic cohort participants	322963
Cohort construction	Final neurologically healthy controls	313127
Cohort construction	Final Parkinson disease only	4607
Cohort construction	Final Alzheimer disease only	4894
Cohort construction	Final both Alzheimer disease and Parkinson disease	335
Cohort construction	Both-diagnosis participants with same-day AD and PD diagnosis	72
Parkinson disease to subsequent Alzheimer disease	Excluded prevalent outcome or same-day post-baseline bidirectional diagnosis	166	Complete-case model N=322869; outcome events=5135.
Alzheimer disease to subsequent Parkinson disease	Excluded prevalent outcome or same-day post-baseline bidirectional diagnosis	1074	Complete-case model N=321961; outcome events=3940.

## Sheet: Table S3
Table S3. Temporal order among UK Biobank participants with both AD and PD.
Temporal order	Participants
Parkinson disease before Alzheimer disease	165
Same-day diagnosis	72
Alzheimer disease before Parkinson disease	98

## Sheet: Table S4
Table S4. Locus counts in original and conditional GWAS analyses.
Trait	Analysis	Genome-wide significant loci	Lead SNPs	Top lead SNP	Top P
AD	Original	14	77	rs679515	1.555e-16
AD	Conditional	9	56	rs679515	3.13636e-15
PD	Original	24	32	rs147288664	6.326e-14
PD	Conditional	21	29	rs35749011	6.92571e-29
LBD	Original	5	10	rs2230288	1.28243e-12
LBD	Conditional	2	3	rs7668531	2.25531e-08

## Sheet: Table S5
Table S5. Conditionally retained loci and conditional effect estimates.
Trait	SNP	chr	Position	Gene	A1/A2	EAF	Unadjusted beta	Unadjusted P	Adjusted beta*	Adjusted SE	Adjusted OR	Adjusted 95%CI	Adjusted P
AD	rs679515	1	207750568	CR1	T/ C	0.18	0.151	1.56E-16	0.148	0.02	1.16	1.12-1.20	3.14E-15
AD	rs6733839	2	127892810	BIN1	C/ T	0.61	0.169	4.02E-28	-0.145	0.02	0.87	0.84-0.89	5.06E-20
AD	rs114812713	6	41034000	OARD1	G/ C	0.97	0.298	4.47E-12	-0.289	0.05	0.75	0.69-0.82	8.97E-11
AD	rs867230	8	27468503	CLU	C/ A	0.41	0.133	3.49E-17	-0.125	0.02	0.88	0.86-0.91	1.14E-14
AD	rs3740688	11	47380340	SPI1	G/ T	0.46	0.0935	9.70E-11	-0.087	0.02	0.92	0.89-0.94	3.74E-09
AD	rs1582763	11	60021948	MS4A4E	G/ A	0.62	-0.123	1.19E-16	0.120	0.02	1.13	1.10-1.16	4.40E-15
AD	rs3851179	11	85868640	RNU6-560P	T/ C	0.37	-0.120	5.81E-16	-0.110	0.02	0.90	0.87-0.92	6.20E-13
AD	rs12151021	19	1050874	ABCA7	A/ G	0.33	0.107	2.56E-10	0.099	0.02	1.10	1.07-1.14	9.15E-09
AD	rs72654472	19	45414392	APOE	G/ T	0.97	-0.373	2.35E-11	0.347	0.06	1.41	1.26-1.58	1.14E-09
LBD	rs7668531	4	90791819	MMRN1	G/T	0.49	-0.238	1.46E-10	-0.212	0.04	0.81	0.75-0.87	2.26E-08
LBD	rs769449	19	45410002	APOE	G/A	0.90	0.902	4.65E-63	-0.435	0.06	0.65	0.58-0.72	3.22E-15
PD	rs35749011	1	155135036	KRTCAP2	G/A	0.98	0.751	5.02E-30	-0.735	0.07	0.48	0.42-0.55	6.93E-29
PD	rs823116	1	205720483	NUCKS1	G/A	0.43	0.101	3.66E-09	-0.100	0.02	0.91	0.88-0.94	5.88E-09
PD	rs57891859	2	135464616	TMEM163	A/G	0.72	0.111	4.93E-09	0.109	0.02	1.12	1.07-1.16	9.1E-09
PD	rs4613239	2	169119609	*STK39	C/G	0.87	-0.178	6.22E-13	-0.179	0.02	0.84	0.80-0.88	5.51E-13
PD	rs4488803	3	58218352	ABHD6	G/A	0.63	-0.114	1.08E-08	0.113	0.02	1.12	1.08-1.16	1.49E-08
PD	rs10513789	3	182760073	MCCC1	T/G	0.82	0.160	3.19E-13	0.160	0.02	1.17	1.12-1.22	3.06E-13
PD	rs3775120	4	893687	GAK	G/A	0.66	-0.115	6.80E-10	0.112	0.02	1.12	1.08-1.16	2.32E-09
PD	rs4698412	4	15737348	BST1	G/A	0.45	0.126	7.05E-14	-0.125	0.02	0.88	0.85-0.91	1.03E-13
PD	rs7695720	4	77183300	FAM47E	A/C	0.79	0.126	1.53E-09	0.125	0.02	1.13	1.09-1.18	2.07E-09
PD	rs356203	4	90666041	SNCA	C/T	0.38	-0.240	3.01E-41	0.239	0.02	1.27	1.23-1.32	3.86E-41
PD	rs75646569	5	60345424	NDUFAF2	T/G	0.89	-0.192	5.62E-13	-0.189	0.03	0.83	0.79-0.87	1.4E-12
PD	rs858295	7	23245569	NUPL2	A/G	0.61	0.104	3.83E-09	0.103	0.02	1.11	1.07-1.15	4.3E-09
PD	rs620490	8	16697579	intergenic	T/G	0.72	0.117	6.46E-10	0.117	0.02	1.12	1.08-1.17	7.6E-10
PD	rs117896735	10	121536327	INPP5F	G/A	0.98	0.419	2.83E-10	-0.423	0.07	0.66	0.58-0.75	2.08E-10
PD	rs510306	11	133774863	IGSF9B	A/C	0.47	0.105	5.44E-10	0.104	0.02	1.11	1.07-1.15	8.02E-10
PD	rs1491942	12	40620808	LRRK2	C/G	0.79	-0.120	7.48E-09	-0.120	0.02	0.89	0.85-0.92	8.95E-09
PD	rs12817488	12	123296294	CCDC62	G/A	0.54	0.103	7.11E-09	-0.104	0.02	0.90	0.87-0.93	5.49E-09
PD	rs4774417	15	61993702	intergenic	G/A	0.26	0.105	4.63E-08	-0.106	0.02	0.90	0.87-0.93	3.28E-08
PD	rs12934900	16	30923602	CTF1	A/T	0.34	-0.122	4.33E-11	-0.120	0.02	0.89	0.86-0.92	6.27E-11
PD	rs58879558	17	44095467	MAPT	T/C	0.78	0.238	1.36E-21	0.238	0.03	1.27	1.21-1.33	2.13E-21
PD	rs4588066	18	40672964	RIT2	G/A	0.67	0.105	4.45E-09	-0.105	0.02	0.90	0.87-0.93	3.22E-09

## Sheet: Table S6
Table S6. Pairwise LDSC genetic correlations among AD, PD and LBD.
Trait pair	rg	SE	Z	P value	Valid SNPs	LDSC intercept	Intercept SE	Bonferroni P<0.05/3
AD-PD	0.2047	0.0779	2.628	0.0086	1066368	0.019	0.0053	TRUE
AD-LBD	0.3593	0.227	1.5826	0.1135	1026244	0.037	0.015	FALSE
PD-LBD	0.6128	0.1765	3.4719	0.0005	1012665	0.013	0.0044	TRUE

## Sheet: Table S7
Table S7. GSMR cross-trait estimates before and after conditioning.
Exposure	Outcome	bxy	se	P	nsnp	OR	OR_l	OR_R	Conditioning	Exposure clean	Outcome clean
AD	LBD	0.813705	0.0335049	2.75e-130	76	2.25625	2.11285	2.40939	Original	AD	LBD
AD*	LBD*	0.0442558	0.0437481	0.311728	35	1.04525	0.959358	1.13883	Conditional	AD	LBD
AD	PD	-0.022317	0.0170065	0.189431	81	0.97793	0.94587	1.01108	Original	AD	PD
AD*	PD*	-0.0238575	0.018174	0.189274	39	0.976425	0.942256	1.01183	Conditional	AD	PD
LBD	AD	0.865139	0.0653426	5.15e-40	3	2.37534	2.0898	2.69989	Original	LBD	AD
LBD*	AD*								Conditional	LBD	AD
LBD	PD	0.00426325	0.0240571	0.859341	5	1.00427	0.958018	1.05276	Original	LBD	PD
LBD*	PD*								Conditional	LBD	PD
PD	LBD	0.427409	0.0564291	3.61e-14	28	1.53328	1.37274	1.7126	Original	PD	LBD
PD*	LBD*	-0.100405	0.0614426	0.102233	25	0.904471	0.801851	1.02022	Conditional	PD	LBD
PD	AD	0.0124188	0.015435	0.42106	25	1.0125	0.982324	1.04359	Original	PD	AD
PD*	AD*	-0.0129991	0.024055	0.588926	26	0.987085	0.941626	1.03474	Conditional	PD	AD

## Sheet: Table S8
Table S8. S-LDSC tissue-enrichment results.
Name	Coefficient	Coefficient_std_error	Coefficient_P_value	Analysis	P	minus_log10_p
Brain_Substantia_nigra	3.01071e-08	9.27009e-09	0.000581567	PD original	0.000581567	3.2354
Brain_Spinal_cord_(cervical_c-1)	2.73897e-08	8.85378e-09	0.000988846	PD original	0.000988846	3.00487
Brain_Amygdala	2.53889e-08	8.93246e-09	0.00223937	PD original	0.00223937	2.64987
Brain_Anterior_cingulate_cortex_(BA24)	2.35309e-08	8.71233e-09	0.00345792	PD original	0.00345792	2.46119
Brain_Nucleus_accumbens_(basal_ganglia)	2.41724e-08	8.98694e-09	0.00357558	PD original	0.00357558	2.44665
A08.186.211.464.710.225.Entorhinal.Cortex	2.71682e-08	1.03704e-08	0.00439937	PD original	0.00439937	2.35661
Brain_Frontal_Cortex_(BA9)	2.27267e-08	8.71602e-09	0.00456081	PD original	0.00456081	2.34096
A08.186.211.132.810.428.200.Cerebellum	2.96018e-08	1.14285e-08	0.00479649	PD original	0.00479649	2.31908
A08.186.211.Brain	2.64503e-08	1.03261e-08	0.00521119	PD original	0.00521119	2.28306
A08.186.211.865.428.Metencephalon	2.87608e-08	1.12841e-08	0.00540478	PD original	0.00540478	2.26722
A08.186.211.132.Brain.Stem	2.88528e-08	1.13911e-08	0.00565562	PD original	0.00565562	2.24752
Brain_Hippocampus	2.33205e-08	9.2389e-09	0.00579865	PD original	0.00579865	2.23667
Brain_Cortex	2.20343e-08	9.05702e-09	0.00749048	PD original	0.00749048	2.12549
Brain_Hypothalamus	2.14459e-08	9.03333e-09	0.00879615	PD original	0.00879615	2.05571
A06.407.071.Adrenal.Glands	2.25422e-08	9.55024e-09	0.00912818	PD original	0.00912818	2.03962
Brain_Putamen_(basal_ganglia)	2.20398e-08	9.42948e-09	0.00971103	PD original	0.00971103	2.01273
Brain_Cerebellar_Hemisphere	2.44218e-08	1.06775e-08	0.0110916	PD original	0.0110916	1.95501
Brain_Caudate_(basal_ganglia)	2.09377e-08	9.45e-09	0.0133585	PD original	0.0133585	1.87424
A08.186.211.730.885.287.500.Cerebral.Cortex	2.73534e-08	1.25486e-08	0.0146365	PD original	0.0146365	1.83456
A05.810.453.Kidney	2.16563e-08	9.97217e-09	0.0149403	PD original	0.0149403	1.82564
A15.145.300.Fetal.Blood	3.80998e-08	1.80711e-08	0.0175015	PD original	0.0175015	1.75693
A08.186.211.464.Limbic.System	2.56386e-08	1.257e-08	0.0206921	PD original	0.0206921	1.68419
A08.186.211.730.885.287.249.487.Corpus.Striatum	2.06302e-08	1.03658e-08	0.0232832	PD original	0.0232832	1.63296
A08.186.211.730.317.357.352.435.Hypothalamo.Hypophyseal.System	2.07537e-08	1.13637e-08	0.0339012	PD original	0.0339012	1.46978
A08.186.211.730.317.357.Hypothalamus	2.02135e-08	1.11365e-08	0.0347573	PD original	0.0347573	1.45895
A15.382.680.Phagocytes	2.13737e-08	1.20645e-08	0.0382289	PD original	0.0382289	1.41761
A15.382.490.315.583.Neutrophils	2.41373e-08	1.36457e-08	0.0384586	PD original	0.0384586	1.41501
Brain_Cerebellum	1.86019e-08	1.06216e-08	0.0399454	PD original	0.0399454	1.39853
A14.724.Pharynx	1.81719e-08	1.05079e-08	0.0418737	PD original	0.0418737	1.37806
A08.186.211.730.885.287.500.571.735.Visual.Cortex	1.52748e-08	9.29001e-09	0.0500655	PD original	0.0500655	1.30046
A03.556.124.369.Intestinal.Mucosa	1.9413e-08	1.21478e-08	0.0550136	PD original	0.0550136	1.25953
Esophagus_Gastroesophageal_Junction	1.54563e-08	9.85145e-09	0.0583311	PD original	0.0583311	1.2341
A08.186.211.730.885.287.500.670.Parietal.Lobe	2.21098e-08	1.42742e-08	0.0606985	PD original	0.0606985	1.21682
Esophagus_Muscularis	1.43176e-08	9.27689e-09	0.0613716	PD original	0.0613716	1.21203
A11.872.378.590.635.Granulocyte.Macrophage.Progenitor.Cells	1.71292e-08	1.16047e-08	0.0699635	PD original	0.0699635	1.15513
A09.371.729.Retina	1.8203e-08	1.23771e-08	0.0706859	PD original	0.0706859	1.15067
A06.407.071.140.Adrenal.Cortex	1.27408e-08	8.75682e-09	0.072841	PD original	0.072841	1.13762
A15.382.812.260.Dendritic.Cells	1.68383e-08	1.1632e-08	0.0738675	PD original	0.0738675	1.13155
A08.186.211.464.405.Hippocampus	1.8164e-08	1.26093e-08	0.0748586	PD original	0.0748586	1.12576
A11.627.624.249.Monocyte.Macrophage.Precursor.Cells	1.75162e-08	1.22141e-08	0.0757724	PD original	0.0757724	1.12049
A15.378.316.580.Monocytes	1.54719e-08	1.11043e-08	0.0817603	PD original	0.0817603	1.08746
A15.378.316.Bone.Marrow.Cells	1.59565e-08	1.1723e-08	0.0867363	PD original	0.0867363	1.0618
A08.186.211.730.317.Diencephalon	1.6261e-08	1.22748e-08	0.0926272	PD original	0.0926272	1.03326
A15.145.229.188.Blood.Platelets	1.66874e-08	1.29845e-08	0.0993646	PD original	0.0993646	1.00277
A15.382.812.Mononuclear.Phagocyte.System	1.49298e-08	1.18436e-08	0.103731	PD original	0.103731	0.984093
A08.186.211.730.885.287.500.270.Frontal.Lobe	1.38549e-08	1.10102e-08	0.104129	PD original	0.104129	0.982426
A08.186.211.730.885.287.249.Basal.Ganglia	1.37479e-08	1.11872e-08	0.109554	PD original	0.109554	0.96037
A05.360.319.887.Vulva	1.3729e-08	1.12105e-08	0.110353	PD original	0.110353	0.957214
A11.627.340.360.Granulocyte.Precursor.Cells	1.39888e-08	1.18591e-08	0.119082	PD original	0.119082	0.924153
A15.145.229.637.555.567.569.200.CD4.Positive.T.Lymphocytes	1.36286e-08	1.16082e-08	0.120188	PD original	0.120188	0.920139
A11.329.372.600.Macrophages..Alveolar	1.36786e-08	1.23737e-08	0.134482	PD original	0.134482	0.871337
A11.436.275.Endothelial.Cells	1.69992e-08	1.55743e-08	0.137529	PD original	0.137529	0.861606
Adrenal_Gland	9.64207e-09	9.11245e-09	0.145	PD original	0.145	0.838631
A15.382.812.522.Macrophages	1.35818e-08	1.28732e-08	0.145703	PD original	0.145703	0.836531
A11.329.Connective.Tissue.Cells	1.0698e-08	1.04446e-08	0.152855	PD original	0.152855	0.815721
A07.231.Blood.Vessels	1.48536e-08	1.4722e-08	0.156502	PD original	0.156502	0.805481
A05.360.319.679.690.Myometrium	1.00761e-08	1.05408e-08	0.169556	PD original	0.169556	0.770686
A15.145.Blood	1.19549e-08	1.262e-08	0.171742	PD original	0.171742	0.765123
A07.231.114.Arteries	1.03093e-08	1.12041e-08	0.178751	PD original	0.178751	0.747751
A07.231.908.Veins	1.14882e-08	1.3155e-08	0.191251	PD original	0.191251	0.718397
A11.118.637.555.567.569.200.700.T.Lymphocytes..Regulatory	1.00513e-08	1.1511e-08	0.191279	PD original	0.191279	0.718334
Bladder	6.5826e-09	7.64619e-09	0.194647	PD original	0.194647	0.710753
A11.436.397.Keratinocytes	1.02343e-08	1.19375e-08	0.195632	PD original	0.195632	0.708559
A05.360.444.Genitalia..Male	7.47295e-09	8.72125e-09	0.195759	PD original	0.195759	0.708278
A11.329.114.Adipocytes	8.70531e-09	1.04471e-08	0.202345	PD original	0.202345	0.693907
A10.336.707.Prostate	8.31845e-09	1.00332e-08	0.203527	PD original	0.203527	0.691378
A11.872.653.Neural.Stem.Cells	8.69539e-09	1.05731e-08	0.205422	PD original	0.205422	0.687353
Pituitary	7.49862e-09	9.2015e-09	0.207555	PD original	0.207555	0.682867
Stomach	9.38776e-09	1.16068e-08	0.209311	PD original	0.209311	0.679208
A15.145.229.637.555.567.562.725.Plasma.Cells	8.3127e-09	1.03314e-08	0.210524	PD original	0.210524	0.676698
A10.549.400.Lymph.Nodes	1.05619e-08	1.3127e-08	0.210527	PD original	0.210527	0.676692
A11.443.Erythroid.Cells	8.41008e-09	1.04969e-08	0.211509	PD original	0.211509	0.674672
A08.186.211.653.Mesencephalon	7.89616e-09	1.02555e-08	0.220667	PD original	0.220667	0.656263
Testis	6.8835e-09	9.19663e-09	0.227085	PD original	0.227085	0.643811
A07.541.510.110.Aortic.Valve	8.07541e-09	1.09332e-08	0.23007	PD original	0.23007	0.638139
A11.118.637.555.567.562.440.Precursor.Cells..B.Lymphoid	7.96259e-09	1.11661e-08	0.237891	PD original	0.237891	0.623622
Prostate	7.87262e-09	1.16323e-08	0.249269	PD original	0.249269	0.603331
A11.872.700.500.Induced.Pluripotent.Stem.Cells	7.89164e-09	1.16846e-08	0.249715	PD original	0.249715	0.602555
Kidney_Cortex	6.528e-09	9.84036e-09	0.25354	PD original	0.25354	0.595953
A03.556.Gastrointestinal.Tract	7.6694e-09	1.21715e-08	0.264312	PD original	0.264312	0.577884
Esophagus_Mucosa	6.93979e-09	1.10189e-08	0.26441	PD original	0.26441	0.577722
Heart_Left_Ventricle	5.32182e-09	8.5042e-09	0.265727	PD original	0.265727	0.575564
Lung	5.92992e-09	9.81696e-09	0.272906	PD original	0.272906	0.563987
A03.556.875.Upper.Gastrointestinal.Tract	6.38967e-09	1.06987e-08	0.275174	PD original	0.275174	0.560393
A07.231.908.670.874.Umbilical.Veins	7.78792e-09	1.30571e-08	0.275437	PD original	0.275437	0.559977
A07.541.358.100.Atrial.Appendage	5.30312e-09	9.26056e-09	0.283439	PD original	0.283439	0.547541
A14.724.557.Nasopharynx	5.58673e-09	9.9587e-09	0.287402	PD original	0.287402	0.54151
A03.556.875.875.Stomach	6.37788e-09	1.23613e-08	0.302942	PD original	0.302942	0.51864
A15.382.490.555.567.Lymphocytes	5.83121e-09	1.2025e-08	0.313866	PD original	0.313866	0.503256
Artery_Coronary	4.84851e-09	1.01215e-08	0.315958	PD original	0.315958	0.500371
A07.541.358.Heart.Atria	4.28307e-09	9.20347e-09	0.320831	PD original	0.320831	0.493723
A11.436.348.Hepatocytes	5.24886e-09	1.12808e-08	0.320861	PD original	0.320861	0.493683
Adipose_Visceral_(Omentum)	5.61708e-09	1.22473e-08	0.323247	PD original	0.323247	0.490465
A03.556.124.Intestines	5.69496e-09	1.27653e-08	0.327752	PD original	0.327752	0.484454
A15.145.846.Serum	4.90487e-09	1.15805e-08	0.335949	PD original	0.335949	0.473727
A15.382.Immune.System	4.36778e-09	1.04041e-08	0.337311	PD original	0.337311	0.471969
Nerve_Tibial	3.75217e-09	9.16286e-09	0.341087	PD original	0.341087	0.467135
Cervix_Ectocervix	3.77967e-09	9.90302e-09	0.351354	PD original	0.351354	0.454256
A03.556.249.249.356.Colon	4.68399e-09	1.3064e-08	0.359969	PD original	0.359969	0.443735
A03.556.249.249.356.668.Colon..Sigmoid	4.06263e-09	1.2128e-08	0.368821	PD original	0.368821	0.433184
A15.382.490.555.567.537.Killer.Cells..Natural	3.28944e-09	1.055e-08	0.377598	PD original	0.377598	0.42297
Cervix_Endocervix	2.88549e-09	9.45109e-09	0.380066	PD original	0.380066	0.420141
A11.872.378.Hematopoietic.Stem.Cells	3.69014e-09	1.26551e-08	0.385299	PD original	0.385299	0.414203
A11.627.635.Myeloid.Progenitor.Cells	3.7489e-09	1.31949e-08	0.38816	PD original	0.38816	0.410989
A09.371.Eye	2.23676e-09	1.01424e-08	0.412727	PD original	0.412727	0.384337
A11.872.040.Adult.Stem.Cells	2.64833e-09	1.2253e-08	0.414441	PD original	0.414441	0.382538
A03.556.249.249.209.Cecum	2.19457e-09	1.07557e-08	0.419162	PD original	0.419162	0.377618
A05.360.319.114.373.Fallopian.Tubes	1.97367e-09	9.74367e-09	0.41974	PD original	0.41974	0.37702
Vagina	1.94771e-09	9.96303e-09	0.422503	PD original	0.422503	0.37417
A17.815.Skin	1.92953e-09	1.11497e-08	0.431303	PD original	0.431303	0.365217
A11.329.171.Chondrocytes	1.79714e-09	1.06202e-08	0.432812	PD original	0.432812	0.363701
A11.118.637.555.567.562.B.Lymphocytes	1.80854e-09	1.14103e-08	0.437031	PD original	0.437031	0.359488
A11.872.190.Embryonic.Stem.Cells	1.49509e-09	1.03154e-08	0.442381	PD original	0.442381	0.354204
Spleen	1.36077e-09	1.18489e-08	0.454284	PD original	0.454284	0.342672
Muscle_Skeletal	1.15824e-09	1.04269e-08	0.455776	PD original	0.455776	0.341249
A02.835.583.443.800.800.Synovial.Fluid	1.0168e-09	1.20765e-08	0.46645	PD original	0.46645	0.331195
Adipose_Subcutaneous	6.36966e-10	9.96381e-09	0.474514	PD original	0.474514	0.323751
A02.835.583.443.800.Synovial.Membrane	3.21385e-10	9.97982e-09	0.487155	PD original	0.487155	0.312333
A03.620.Liver	-1.81991e-11	1.06894e-08	0.500679	PD original	0.500679	0.30044
Artery_Tibial	-9.69267e-11	9.15989e-09	0.504221	PD original	0.504221	0.297379
A15.145.229.637.555.Leukocytes..Mononuclear	-2.44071e-10	1.20587e-08	0.508074	PD original	0.508074	0.294073
Uterus	-3.85672e-10	9.59717e-09	0.516028	PD original	0.516028	0.287327
A10.690.Muscles	-9.11899e-10	1.10149e-08	0.53299	PD original	0.53299	0.273281
A10.615.284.473.Chorion	-9.2374e-10	1.01026e-08	0.536427	PD original	0.536427	0.270489
Artery_Aorta	-1.05416e-09	9.16879e-09	0.545767	PD original	0.545767	0.262993
A05.810.890.Urinary.Bladder	-1.36672e-09	1.14182e-08	0.547638	PD original	0.547638	0.261506
A03.556.124.526.767.Rectum	-1.6622e-09	1.2161e-08	0.554359	PD original	0.554359	0.256209
Pancreas	-1.24074e-09	8.29067e-09	0.559482	PD original	0.559482	0.252214
A03.556.249.124.Ileum	-1.62363e-09	1.08052e-08	0.559721	PD original	0.559721	0.252028
A10.549.Lymphoid.Tissue	-1.7956e-09	1.17988e-08	0.560479	PD original	0.560479	0.25144
A06.407.900.Thyroid.Gland	-1.44304e-09	8.62145e-09	0.566464	PD original	0.566464	0.246828
A15.145.229.Blood.Cells	-2.24243e-09	1.19444e-08	0.574459	PD original	0.574459	0.240741
A11.436.329.Granulosa.Cells	-1.84391e-09	9.42294e-09	0.577571	PD original	0.577571	0.238395
A11.872.190.260.Embryoid.Bodies	-2.23381e-09	1.119e-08	0.579113	PD original	0.579113	0.237236
Colon_Transverse	-2.06117e-09	9.95346e-09	0.582026	PD original	0.582026	0.235057
A06.407.312.Gonads	-2.37761e-09	9.54162e-09	0.59839	PD original	0.59839	0.223016
A03.734.Pancreas	-3.09959e-09	1.00106e-08	0.621579	PD original	0.621579	0.206503
A06.407.Endocrine.Glands	-3.00792e-09	9.60856e-09	0.622877	PD original	0.622877	0.205598
Breast_Mammary_Tissue	-4.06069e-09	1.10601e-08	0.643245	PD original	0.643245	0.191623
Heart_Atrial_Appendage	-2.96261e-09	7.77011e-09	0.648504	PD original	0.648504	0.188088
A06.407.312.782.Testis	-3.14358e-09	8.17487e-09	0.649712	PD original	0.649712	0.187279
A11.329.228.Fibroblasts	-4.17625e-09	1.00232e-08	0.661536	PD original	0.661536	0.179447
A05.360.319.Genitalia..Female	-4.05877e-09	9.58001e-09	0.664097	PD original	0.664097	0.177769
Whole_Blood	-4.88409e-09	1.13491e-08	0.666529	PD original	0.666529	0.176181
A10.272.497.Epidermis	-4.72114e-09	1.08197e-08	0.668708	PD original	0.668708	0.174764
A14.549.885.Tongue	-5.10303e-09	1.11398e-08	0.676556	PD original	0.676556	0.169696
A10.165.114.830.500.750.Subcutaneous.Fat..Abdominal	-4.55256e-09	9.54605e-09	0.683285	PD original	0.683285	0.165398
A14.549.167.646.Periodontium	-5.18947e-09	1.08501e-08	0.683777	PD original	0.683777	0.165085
A11.872.Stem.Cells	-6.19664e-09	1.2187e-08	0.694435	PD original	0.694435	0.158368
A03.556.500.760.464.Parotid.Gland	-6.27791e-09	1.22907e-08	0.69525	PD original	0.69525	0.157859
Colon_Sigmoid	-4.87828e-09	9.43399e-09	0.697456	PD original	0.697456	0.156483
A11.436.294.064.Glucagon.Secreting.Cells	-6.07893e-09	1.16501e-08	0.699092	PD original	0.699092	0.155466
A10.165.114.830.750.Subcutaneous.Fat	-5.03785e-09	9.61762e-09	0.699796	PD original	0.699796	0.155028
A14.549.167.Dentition	-5.49608e-09	1.04157e-08	0.701137	PD original	0.701137	0.154197
Thyroid	-4.84062e-09	8.72143e-09	0.710561	PD original	0.710561	0.148398
Minor_Salivary_Gland	-5.22919e-09	9.27051e-09	0.713646	PD original	0.713646	0.146517
A14.549.Mouth	-5.55621e-09	9.79826e-09	0.714664	PD original	0.714664	0.145898
A05.360.319.679.256.Cervix.Uteri	-5.8057e-09	9.90831e-09	0.721043	PD original	0.721043	0.142039
A05.360.490.Germ.Cells	-5.6555e-09	9.39198e-09	0.726467	PD original	0.726467	0.138784
Skin_Sun_Exposed_(Lower_leg)	-5.66872e-09	9.37616e-09	0.727274	PD original	0.727274	0.138302
Cells_EBV-transformed_lymphocytes	-6.99892e-09	1.15462e-08	0.727799	PD original	0.727799	0.137989
A05.360.319.114.630.Ovary	-6.03957e-09	9.74366e-09	0.732321	PD original	0.732321	0.135299
A04.411.Lung	-6.42547e-09	1.01925e-08	0.735787	PD original	0.735787	0.133248
A02.633.567.850.Quadriceps.Muscle	-6.86865e-09	1.0625e-08	0.741009	PD original	0.741009	0.130177
A11.872.378.590.817.Megakaryocyte.Erythroid.Progenitor.Cells	-8.18403e-09	1.24395e-08	0.7447	PD original	0.7447	0.128019
A03.556.875.500.Esophagus	-7.59904e-09	1.11326e-08	0.752569	PD original	0.752569	0.123454
A03.556.500.760.Salivary.Glands	-9.04993e-09	1.21596e-08	0.771642	PD original	0.771642	0.112584
A11.329.830.Stromal.Cells	-8.37802e-09	1.00484e-08	0.797793	PD original	0.797793	0.0981097
A15.382.520.604.700.Spleen	-9.95433e-09	1.18648e-08	0.799261	PD original	0.799261	0.0973116
A15.382.490.555.567.622.Lymphocytes..Null	-9.40095e-09	1.10312e-08	0.802952	PD original	0.802952	0.0953104
A11.118.637.555.567.569.T.Lymphocytes	-1.02197e-08	1.18753e-08	0.805268	PD original	0.805268	0.0940596
A03.556.124.684.Intestine..Small	-9.35508e-09	1.01709e-08	0.821158	PD original	0.821158	0.0855732
A11.382.Endocrine.Cells	-7.92566e-09	8.61434e-09	0.821228	PD original	0.821228	0.0855364
A11.118.637.Leukocytes	-1.20588e-08	1.24978e-08	0.832696	PD original	0.832696	0.0795135
A10.615.550.Mucous.Membrane	-1.01252e-08	1.04074e-08	0.834695	PD original	0.834695	0.0784724
A10.615.550.599.Mouth.Mucosa	-9.96402e-09	1.01749e-08	0.836278	PD original	0.836278	0.0776491
A05.360.Genitalia	-9.07902e-09	9.18179e-09	0.838621	PD original	0.838621	0.0764341
A03.734.414.Islets.of.Langerhans	-1.1876e-08	1.16399e-08	0.846202	PD original	0.846202	0.0725258
A10.615.Membranes	-1.0591e-08	1.03728e-08	0.846381	PD original	0.846381	0.0724342
Skin_Not_Sun_Exposed_(Suprapubic)	-9.52925e-09	9.30082e-09	0.847214	PD original	0.847214	0.0720066
Cells_Transformed_fibroblasts	-1.03909e-08	1.00207e-08	0.850119	PD original	0.850119	0.0705201
Fallopian_Tube	-9.92186e-09	9.25725e-09	0.858094	PD original	0.858094	0.0664654
A10.165.450.300.Cicatrix	-1.12947e-08	1.03246e-08	0.863015	PD original	0.863015	0.0639816
A02.165.Cartilage	-1.19505e-08	1.08267e-08	0.865161	PD original	0.865161	0.0629033
A11.497.497.600.Oocytes	-1.04561e-08	9.40778e-09	0.866808	PD original	0.866808	0.0620772
A07.541.Heart	-9.51045e-09	8.53957e-09	0.867294	PD original	0.867294	0.0618335
A10.615.789.Serous.Membrane	-1.04037e-08	9.33244e-09	0.86753	PD original	0.86753	0.0617153
A10.165.450.300.425.Keloid	-1.07263e-08	9.36756e-09	0.873905	PD original	0.873905	0.058536
A05.810.453.324.Kidney.Cortex	-1.09711e-08	9.3436e-09	0.87984	PD original	0.87984	0.0555964
A02.835.232.834.151.Cervical.Vertebrae	-1.36878e-08	1.09026e-08	0.895344	PD original	0.895344	0.0480101
A07.541.560.Heart.Ventricles	-1.12631e-08	8.44643e-09	0.908812	PD original	0.908812	0.0415259
A05.360.444.492.362.Foreskin	-1.25166e-08	9.19449e-09	0.913293	PD original	0.913293	0.0393898
A11.620.520.Myocytes..Smooth.Muscle	-1.39744e-08	1.0094e-08	0.916886	PD original	0.916886	0.0376845
Small_Intestine_Terminal_Ileum	-1.57366e-08	1.06766e-08	0.929749	PD original	0.929749	0.0316341
A11.872.580.Mesenchymal.Stem.Cells	-1.52665e-08	1.01189e-08	0.934314	PD original	0.934314	0.029507
A15.382.520.604.800.Palatine.Tonsil	-1.63851e-08	1.06724e-08	0.937642	PD original	0.937642	0.0279628
A11.436.Epithelial.Cells	-1.86558e-08	1.18651e-08	0.942062	PD original	0.942062	0.0259204
A05.360.319.679.Uterus	-1.37627e-08	8.66394e-09	0.943914	PD original	0.943914	0.0250677
A10.690.467.Muscle..Smooth	-1.54422e-08	9.66925e-09	0.944872	PD original	0.944872	0.0246271
Liver	-1.47859e-08	9.13205e-09	0.947289	PD original	0.947289	0.0235174
A11.329.629.Osteoblasts	-1.4547e-08	8.91098e-09	0.948711	PD original	0.948711	0.022866
A10.272.Epithelium	-1.55218e-08	9.49602e-09	0.948929	PD original	0.948929	0.0227663
Ovary	-1.42952e-08	7.88527e-09	0.965076	PD original	0.965076	0.0154386
A04.531.520.Nasal.Mucosa	-2.05564e-08	9.34706e-09	0.986069	PD original	0.986069	0.00609255
A05.360.319.679.490.Endometrium	-2.04939e-08	8.32374e-09	0.993094	PD original	0.993094	0.00300981
Brain_Substantia_nigra	3.02909e-08	9.04239e-09	0.000404235	PD conditional	0.000404235	3.39337
Brain_Spinal_cord_(cervical_c-1)	2.65325e-08	8.56403e-09	0.000973724	PD conditional	0.000973724	3.01156
Brain_Nucleus_accumbens_(basal_ganglia)	2.52069e-08	8.70295e-09	0.0018876	PD conditional	0.0018876	2.72409
Brain_Amygdala	2.52377e-08	8.76031e-09	0.00198266	PD conditional	0.00198266	2.70275
A08.186.211.464.710.225.Entorhinal.Cortex	2.98404e-08	1.03721e-08	0.00200753	PD conditional	0.00200753	2.69734
Brain_Anterior_cingulate_cortex_(BA24)	2.48971e-08	8.82301e-09	0.00238744	PD conditional	0.00238744	2.62207
Brain_Frontal_Cortex_(BA9)	2.39427e-08	8.6041e-09	0.0026954	PD conditional	0.0026954	2.56938
A08.186.211.Brain	2.81272e-08	1.01432e-08	0.00277709	PD conditional	0.00277709	2.55641
A08.186.211.132.Brain.Stem	2.97893e-08	1.08892e-08	0.00311272	PD conditional	0.00311272	2.50686
Brain_Hippocampus	2.41288e-08	8.94546e-09	0.00349498	PD conditional	0.00349498	2.45656
A08.186.211.132.810.428.200.Cerebellum	2.88237e-08	1.10886e-08	0.00466947	PD conditional	0.00466947	2.33073
A08.186.211.865.428.Metencephalon	2.78286e-08	1.07877e-08	0.00494481	PD conditional	0.00494481	2.30585
Brain_Cortex	2.38565e-08	9.30509e-09	0.00517648	PD conditional	0.00517648	2.28597
Brain_Hypothalamus	2.22409e-08	8.79216e-09	0.00570924	PD conditional	0.00570924	2.24342
Brain_Putamen_(basal_ganglia)	2.35758e-08	9.33925e-09	0.00579516	PD conditional	0.00579516	2.23693
Brain_Cerebellar_Hemisphere	2.48398e-08	1.0261e-08	0.00774321	PD conditional	0.00774321	2.11108
Brain_Caudate_(basal_ganglia)	2.18602e-08	9.20653e-09	0.00878816	PD conditional	0.00878816	2.0561
A08.186.211.730.885.287.500.Cerebral.Cortex	2.91674e-08	1.24231e-08	0.00944164	PD conditional	0.00944164	2.02495
A06.407.071.Adrenal.Glands	2.33296e-08	1.01922e-08	0.0110403	PD conditional	0.0110403	1.95702
A08.186.211.464.Limbic.System	2.77859e-08	1.25263e-08	0.0132706	PD conditional	0.0132706	1.87711
A15.145.300.Fetal.Blood	3.74426e-08	1.70279e-08	0.0139428	PD conditional	0.0139428	1.85565
A08.186.211.730.885.287.249.487.Corpus.Striatum	1.90937e-08	9.77101e-09	0.0253435	PD conditional	0.0253435	1.59613
A08.186.211.730.317.357.352.435.Hypothalamo.Hypophyseal.System	2.25127e-08	1.16064e-08	0.0262097	PD conditional	0.0262097	1.58154
A14.724.Pharynx	1.99722e-08	1.07578e-08	0.031688	PD conditional	0.031688	1.4991
A08.186.211.730.317.357.Hypothalamus	2.22093e-08	1.22033e-08	0.0343844	PD conditional	0.0343844	1.46364
Brain_Cerebellum	1.84811e-08	1.02126e-08	0.0351768	PD conditional	0.0351768	1.45374
A05.810.453.Kidney	1.73422e-08	9.97186e-09	0.0410076	PD conditional	0.0410076	1.38714
A15.382.680.Phagocytes	2.09769e-08	1.23887e-08	0.0452069	PD conditional	0.0452069	1.3448
A15.382.490.315.583.Neutrophils	2.30147e-08	1.37517e-08	0.0471056	PD conditional	0.0471056	1.32693
A08.186.211.730.885.287.500.571.735.Visual.Cortex	1.56439e-08	9.4907e-09	0.049642	PD conditional	0.049642	1.30415
A08.186.211.464.405.Hippocampus	2.02585e-08	1.23807e-08	0.0508888	PD conditional	0.0508888	1.29338
A03.556.124.369.Intestinal.Mucosa	1.97583e-08	1.23703e-08	0.0551067	PD conditional	0.0551067	1.2588
A08.186.211.730.885.287.500.670.Parietal.Lobe	2.26654e-08	1.42167e-08	0.055437	PD conditional	0.055437	1.2562
A08.186.211.730.885.287.500.270.Frontal.Lobe	1.67847e-08	1.10773e-08	0.0648566	PD conditional	0.0648566	1.18805
A15.382.812.260.Dendritic.Cells	1.72681e-08	1.15055e-08	0.0666958	PD conditional	0.0666958	1.1759
A09.371.729.Retina	1.817e-08	1.2155e-08	0.067475	PD conditional	0.067475	1.17086
A11.627.624.249.Monocyte.Macrophage.Precursor.Cells	1.82859e-08	1.23234e-08	0.068926	PD conditional	0.068926	1.16162
A11.872.378.590.635.Granulocyte.Macrophage.Progenitor.Cells	1.84079e-08	1.27913e-08	0.0750618	PD conditional	0.0750618	1.12458
A08.186.211.730.317.Diencephalon	1.79046e-08	1.25992e-08	0.0776459	PD conditional	0.0776459	1.10988
Esophagus_Gastroesophageal_Junction	1.44261e-08	1.03097e-08	0.0808659	PD conditional	0.0808659	1.09223
Esophagus_Muscularis	1.37954e-08	9.89242e-09	0.081577	PD conditional	0.081577	1.08843
A15.378.316.Bone.Marrow.Cells	1.64667e-08	1.20911e-08	0.0866155	PD conditional	0.0866155	1.0624
A15.378.316.580.Monocytes	1.49255e-08	1.12589e-08	0.0924762	PD conditional	0.0924762	1.03397
A06.407.071.140.Adrenal.Cortex	1.26818e-08	9.60532e-09	0.0933693	PD conditional	0.0933693	1.0298
A08.186.211.730.885.287.249.Basal.Ganglia	1.44514e-08	1.12286e-08	0.0990442	PD conditional	0.0990442	1.00417
A15.145.229.188.Blood.Platelets	1.58225e-08	1.26392e-08	0.10531	PD conditional	0.10531	0.977529
A15.382.812.Mononuclear.Phagocyte.System	1.41008e-08	1.13589e-08	0.107231	PD conditional	0.107231	0.969679
A11.627.340.360.Granulocyte.Precursor.Cells	1.52922e-08	1.23792e-08	0.108355	PD conditional	0.108355	0.96515
A11.436.275.Endothelial.Cells	1.80646e-08	1.55716e-08	0.123004	PD conditional	0.123004	0.91008
A15.382.812.522.Macrophages	1.50409e-08	1.29937e-08	0.123523	PD conditional	0.123523	0.908251
A11.329.372.600.Macrophages..Alveolar	1.45009e-08	1.26511e-08	0.125851	PD conditional	0.125851	0.900142
A15.145.Blood	1.42775e-08	1.25802e-08	0.128204	PD conditional	0.128204	0.892099
A08.186.211.653.Mesencephalon	1.16065e-08	1.03112e-08	0.130162	PD conditional	0.130162	0.885515
A15.145.229.637.555.567.569.200.CD4.Positive.T.Lymphocytes	1.29735e-08	1.21478e-08	0.142768	PD conditional	0.142768	0.845369
A11.872.700.500.Induced.Pluripotent.Stem.Cells	1.31425e-08	1.23877e-08	0.14436	PD conditional	0.14436	0.840552
A05.360.319.887.Vulva	1.20994e-08	1.16971e-08	0.150477	PD conditional	0.150477	0.822529
A07.231.114.Arteries	1.14304e-08	1.18964e-08	0.168318	PD conditional	0.168318	0.77387
A10.336.707.Prostate	9.69155e-09	1.0129e-08	0.169332	PD conditional	0.169332	0.771261
A11.329.Connective.Tissue.Cells	1.03774e-08	1.11069e-08	0.17507	PD conditional	0.17507	0.756789
A07.231.Blood.Vessels	1.33986e-08	1.46721e-08	0.180568	PD conditional	0.180568	0.74336
A11.436.397.Keratinocytes	1.1305e-08	1.2431e-08	0.181564	PD conditional	0.181564	0.74097
A11.872.653.Neural.Stem.Cells	1.00436e-08	1.12758e-08	0.186538	PD conditional	0.186538	0.729233
A07.231.908.Veins	1.16102e-08	1.33074e-08	0.191477	PD conditional	0.191477	0.717883
A11.443.Erythroid.Cells	8.82216e-09	1.0143e-08	0.192211	PD conditional	0.192211	0.716222
Adrenal_Gland	8.20893e-09	9.59423e-09	0.196107	PD conditional	0.196107	0.707508
Esophagus_Mucosa	9.74007e-09	1.16675e-08	0.201914	PD conditional	0.201914	0.694833
Stomach	9.44829e-09	1.13759e-08	0.203113	PD conditional	0.203113	0.692262
A05.360.444.Genitalia..Male	7.1957e-09	8.76387e-09	0.205805	PD conditional	0.205805	0.686545
A07.541.510.110.Aortic.Valve	8.10016e-09	1.01981e-08	0.213517	PD conditional	0.213517	0.670569
A03.556.875.Upper.Gastrointestinal.Tract	8.51383e-09	1.15377e-08	0.230283	PD conditional	0.230283	0.637738
Lung	7.53569e-09	1.03242e-08	0.232725	PD conditional	0.232725	0.633157
A05.360.319.679.690.Myometrium	7.78164e-09	1.09272e-08	0.238192	PD conditional	0.238192	0.623073
Bladder	5.79435e-09	8.20186e-09	0.239949	PD conditional	0.239949	0.619882
A03.556.Gastrointestinal.Tract	8.93029e-09	1.27566e-08	0.241947	PD conditional	0.241947	0.61628
A14.724.557.Nasopharynx	7.18825e-09	1.03963e-08	0.24465	PD conditional	0.24465	0.611456
A10.549.400.Lymph.Nodes	8.84847e-09	1.29368e-08	0.246995	PD conditional	0.246995	0.607312
A11.872.040.Adult.Stem.Cells	8.73397e-09	1.28248e-08	0.247929	PD conditional	0.247929	0.605673
A07.231.908.670.874.Umbilical.Veins	8.52534e-09	1.34451e-08	0.263013	PD conditional	0.263013	0.580023
A11.118.637.555.567.569.200.700.T.Lymphocytes..Regulatory	7.41097e-09	1.17061e-08	0.263338	PD conditional	0.263338	0.579487
Pituitary	5.95805e-09	9.41653e-09	0.263458	PD conditional	0.263458	0.579289
A11.118.637.555.567.562.440.Precursor.Cells..B.Lymphoid	7.36518e-09	1.17551e-08	0.265477	PD conditional	0.265477	0.575973
A11.329.114.Adipocytes	6.36535e-09	1.02885e-08	0.268061	PD conditional	0.268061	0.571766
A03.556.875.875.Stomach	7.7719e-09	1.26443e-08	0.269391	PD conditional	0.269391	0.569617
Prostate	7.03709e-09	1.17174e-08	0.274064	PD conditional	0.274064	0.562148
Heart_Left_Ventricle	5.06945e-09	8.60899e-09	0.277979	PD conditional	0.277979	0.555988
Nerve_Tibial	5.31918e-09	9.87794e-09	0.295119	PD conditional	0.295119	0.530002
A11.436.348.Hepatocytes	6.35641e-09	1.18757e-08	0.296239	PD conditional	0.296239	0.528357
A03.556.124.Intestines	6.83903e-09	1.29627e-08	0.29889	PD conditional	0.29889	0.524488
A03.556.249.249.356.Colon	7.03375e-09	1.34338e-08	0.300284	PD conditional	0.300284	0.522468
Testis	4.80541e-09	9.62676e-09	0.308829	PD conditional	0.308829	0.510282
A03.556.249.249.209.Cecum	5.28642e-09	1.13358e-08	0.320483	PD conditional	0.320483	0.494194
A15.145.846.Serum	5.31998e-09	1.15182e-08	0.322085	PD conditional	0.322085	0.49203
A03.556.249.249.356.668.Colon..Sigmoid	4.83045e-09	1.13687e-08	0.335458	PD conditional	0.335458	0.474361
A11.627.635.Myeloid.Progenitor.Cells	5.63636e-09	1.40151e-08	0.343782	PD conditional	0.343782	0.463717
A15.145.229.637.555.567.562.725.Plasma.Cells	4.10253e-09	1.06257e-08	0.349713	PD conditional	0.349713	0.456288
Vagina	3.92337e-09	1.03395e-08	0.352176	PD conditional	0.352176	0.453241
Kidney_Cortex	3.62612e-09	9.99913e-09	0.358436	PD conditional	0.358436	0.445589
Cervix_Ectocervix	3.82461e-09	1.05725e-08	0.35877	PD conditional	0.35877	0.445184
Artery_Coronary	3.68446e-09	1.04141e-08	0.361746	PD conditional	0.361746	0.441596
A07.541.358.100.Atrial.Appendage	3.49623e-09	9.91922e-09	0.362243	PD conditional	0.362243	0.441
A11.872.378.Hematopoietic.Stem.Cells	4.51806e-09	1.34827e-08	0.368775	PD conditional	0.368775	0.433239
A15.382.490.555.567.Lymphocytes	3.93472e-09	1.18113e-08	0.369518	PD conditional	0.369518	0.432365
Adipose_Visceral_(Omentum)	3.88073e-09	1.20177e-08	0.373379	PD conditional	0.373379	0.42785
A07.541.358.Heart.Atria	2.4536e-09	9.67235e-09	0.399875	PD conditional	0.399875	0.398076
A11.872.190.Embryonic.Stem.Cells	2.75666e-09	1.09166e-08	0.400319	PD conditional	0.400319	0.397593
A09.371.Eye	2.37916e-09	1.06149e-08	0.411327	PD conditional	0.411327	0.385813
A15.382.Immune.System	2.45775e-09	1.09846e-08	0.411478	PD conditional	0.411478	0.385654
A10.615.284.473.Chorion	2.32278e-09	1.03906e-08	0.411555	PD conditional	0.411555	0.385572
Cervix_Endocervix	2.29118e-09	1.06073e-08	0.414494	PD conditional	0.414494	0.382482
A11.329.171.Chondrocytes	1.49908e-09	1.04051e-08	0.442722	PD conditional	0.442722	0.353869
A02.835.583.443.800.800.Synovial.Fluid	1.47813e-09	1.15251e-08	0.448974	PD conditional	0.448974	0.347778
A15.382.490.555.567.537.Killer.Cells..Natural	1.05807e-09	1.11616e-08	0.462239	PD conditional	0.462239	0.335134
A05.360.319.114.373.Fallopian.Tubes	8.77814e-10	1.01182e-08	0.465433	PD conditional	0.465433	0.332143
A03.556.249.124.Ileum	4.41544e-10	1.20768e-08	0.485417	PD conditional	0.485417	0.313885
Artery_Tibial	2.96481e-10	8.722e-09	0.486442	PD conditional	0.486442	0.312969
A15.145.229.637.555.Leukocytes..Mononuclear	-4.19927e-12	1.2084e-08	0.500139	PD conditional	0.500139	0.30091
Muscle_Skeletal	-2.66632e-10	1.06433e-08	0.509993	PD conditional	0.509993	0.292436
A03.556.124.526.767.Rectum	-3.42563e-10	1.19244e-08	0.511459	PD conditional	0.511459	0.291189
A10.549.Lymphoid.Tissue	-6.88454e-10	1.1446e-08	0.523981	PD conditional	0.523981	0.280684
A06.407.900.Thyroid.Gland	-5.2358e-10	8.347e-09	0.525008	PD conditional	0.525008	0.279834
Spleen	-1.11946e-09	1.18929e-08	0.537497	PD conditional	0.537497	0.269624
Adipose_Subcutaneous	-1.09039e-09	9.63767e-09	0.545039	PD conditional	0.545039	0.263572
A11.872.Stem.Cells	-1.53193e-09	1.27489e-08	0.547822	PD conditional	0.547822	0.26136
A05.810.890.Urinary.Bladder	-1.54282e-09	1.17064e-08	0.552426	PD conditional	0.552426	0.257726
Uterus	-1.47129e-09	1.0591e-08	0.555243	PD conditional	0.555243	0.255517
A15.145.229.Blood.Cells	-1.76885e-09	1.21499e-08	0.557876	PD conditional	0.557876	0.253462
A11.872.190.260.Embryoid.Bodies	-1.65053e-09	1.13202e-08	0.557962	PD conditional	0.557962	0.253396
Colon_Transverse	-1.52159e-09	1.0164e-08	0.559501	PD conditional	0.559501	0.252199
A17.815.Skin	-1.80109e-09	1.09807e-08	0.565143	PD conditional	0.565143	0.247841
A11.118.637.555.567.562.B.Lymphocytes	-2.16861e-09	1.14216e-08	0.575294	PD conditional	0.575294	0.24011
A10.690.Muscles	-2.31363e-09	1.07996e-08	0.584818	PD conditional	0.584818	0.23298
A02.835.583.443.800.Synovial.Membrane	-2.29386e-09	1.02499e-08	0.588541	PD conditional	0.588541	0.230223
A03.620.Liver	-2.40292e-09	1.05992e-08	0.589674	PD conditional	0.589674	0.229388
A06.407.312.782.Testis	-2.05207e-09	8.50465e-09	0.595334	PD conditional	0.595334	0.225239
A14.549.167.Dentition	-3.01837e-09	1.16398e-08	0.602303	PD conditional	0.602303	0.220185
Cells_EBV-transformed_lymphocytes	-3.16682e-09	1.14881e-08	0.608596	PD conditional	0.608596	0.215671
A03.734.Pancreas	-3.50501e-09	1.09149e-08	0.62594	PD conditional	0.62594	0.203467
A14.549.167.646.Periodontium	-3.6316e-09	1.11858e-08	0.627281	PD conditional	0.627281	0.202538
Artery_Aorta	-3.08347e-09	9.19041e-09	0.63138	PD conditional	0.63138	0.199709
Thyroid	-3.20379e-09	8.72116e-09	0.643324	PD conditional	0.643324	0.19157
A11.872.378.590.817.Megakaryocyte.Erythroid.Progenitor.Cells	-4.72531e-09	1.2695e-08	0.645135	PD conditional	0.645135	0.190349
A11.436.294.064.Glucagon.Secreting.Cells	-4.84368e-09	1.28258e-08	0.647155	PD conditional	0.647155	0.188992
A11.436.329.Granulosa.Cells	-3.539e-09	9.32514e-09	0.647846	PD conditional	0.647846	0.188528
A15.382.490.555.567.622.Lymphocytes..Null	-4.32693e-09	1.12755e-08	0.649417	PD conditional	0.649417	0.187476
Colon_Sigmoid	-3.87784e-09	9.97507e-09	0.651271	PD conditional	0.651271	0.186238
Whole_Blood	-4.92449e-09	1.2265e-08	0.655977	PD conditional	0.655977	0.183112
Breast_Mammary_Tissue	-4.9209e-09	1.13056e-08	0.668315	PD conditional	0.668315	0.175019
A05.360.319.Genitalia..Female	-4.6299e-09	9.95595e-09	0.679048	PD conditional	0.679048	0.168099
A11.329.228.Fibroblasts	-4.94548e-09	1.05793e-08	0.679918	PD conditional	0.679918	0.167544
A06.407.312.Gonads	-4.62659e-09	9.75051e-09	0.682427	PD conditional	0.682427	0.165944
Pancreas	-4.15144e-09	8.57406e-09	0.685873	PD conditional	0.685873	0.163756
A06.407.Endocrine.Glands	-5.12283e-09	1.00216e-08	0.695386	PD conditional	0.695386	0.157774
Heart_Atrial_Appendage	-3.92525e-09	7.66868e-09	0.695624	PD conditional	0.695624	0.157626
A05.360.319.679.256.Cervix.Uteri	-5.82943e-09	1.07477e-08	0.706225	PD conditional	0.706225	0.151057
A04.411.Lung	-5.59024e-09	1.01045e-08	0.709951	PD conditional	0.709951	0.148772
A03.556.500.760.464.Parotid.Gland	-7.12973e-09	1.25484e-08	0.715042	PD conditional	0.715042	0.145668
A05.360.490.Germ.Cells	-5.43692e-09	9.27436e-09	0.72114	PD conditional	0.72114	0.141981
A14.549.Mouth	-6.2976e-09	1.0702e-08	0.721885	PD conditional	0.721885	0.141532
A03.556.875.500.Esophagus	-7.0814e-09	1.1872e-08	0.724572	PD conditional	0.724572	0.139918
A10.272.497.Epidermis	-7.1833e-09	1.10262e-08	0.74263	PD conditional	0.74263	0.129228
Minor_Salivary_Gland	-6.52015e-09	9.66403e-09	0.750061	PD conditional	0.750061	0.124903
A03.556.500.760.Salivary.Glands	-9.05762e-09	1.2592e-08	0.764027	PD conditional	0.764027	0.116891
Skin_Sun_Exposed_(Lower_leg)	-6.76598e-09	9.19467e-09	0.769092	PD conditional	0.769092	0.114022
A15.382.520.604.700.Spleen	-8.99421e-09	1.19261e-08	0.774625	PD conditional	0.774625	0.110909
A02.835.232.834.151.Cervical.Vertebrae	-9.62241e-09	1.19096e-08	0.790441	PD conditional	0.790441	0.10213
A02.633.567.850.Quadriceps.Muscle	-8.67424e-09	1.0565e-08	0.794187	PD conditional	0.794187	0.100077
A05.360.319.114.630.Ovary	-8.31946e-09	9.63542e-09	0.806048	PD conditional	0.806048	0.0936391
A14.549.885.Tongue	-9.46333e-09	1.08432e-08	0.8086	PD conditional	0.8086	0.0922665
A11.329.830.Stromal.Cells	-9.02104e-09	1.02008e-08	0.811745	PD conditional	0.811745	0.0905802
A10.165.114.830.750.Subcutaneous.Fat	-8.52303e-09	9.54426e-09	0.814072	PD conditional	0.814072	0.0893374
A03.556.124.684.Intestine..Small	-9.95809e-09	1.07374e-08	0.823146	PD conditional	0.823146	0.0845233
A10.165.114.830.500.750.Subcutaneous.Fat..Abdominal	-8.87891e-09	9.54887e-09	0.823773	PD conditional	0.823773	0.0841926
A11.382.Endocrine.Cells	-9.18773e-09	9.55325e-09	0.83191	PD conditional	0.83191	0.0799238
A03.734.414.Islets.of.Langerhans	-1.21859e-08	1.221e-08	0.840867	PD conditional	0.840867	0.0752726
A10.615.550.599.Mouth.Mucosa	-1.09585e-08	1.07241e-08	0.846576	PD conditional	0.846576	0.0723341
A10.615.550.Mucous.Membrane	-1.06307e-08	1.03866e-08	0.846963	PD conditional	0.846963	0.0721354
Cells_Transformed_fibroblasts	-1.00411e-08	9.67119e-09	0.850423	PD conditional	0.850423	0.070365
A11.118.637.555.567.569.T.Lymphocytes	-1.17772e-08	1.11444e-08	0.854696	PD conditional	0.854696	0.0681884
A07.541.Heart	-9.84151e-09	9.09532e-09	0.860383	PD conditional	0.860383	0.0653082
A11.497.497.600.Oocytes	-1.00512e-08	9.04249e-09	0.866835	PD conditional	0.866835	0.0620638
A10.165.450.300.Cicatrix	-1.17956e-08	1.0392e-08	0.871826	PD conditional	0.871826	0.0595702
A05.360.Genitalia	-1.06627e-08	9.37149e-09	0.872394	PD conditional	0.872394	0.0592873
A07.541.560.Heart.Ventricles	-1.07203e-08	9.39007e-09	0.873202	PD conditional	0.873202	0.0588853
A10.165.450.300.425.Keloid	-1.08821e-08	9.38256e-09	0.87694	PD conditional	0.87694	0.05703
A02.165.Cartilage	-1.25431e-08	1.08127e-08	0.876984	PD conditional	0.876984	0.0570085
A10.615.Membranes	-1.1992e-08	1.02461e-08	0.87908	PD conditional	0.87908	0.0559718
A11.118.637.Leukocytes	-1.43161e-08	1.19977e-08	0.883611	PD conditional	0.883611	0.053739
Skin_Not_Sun_Exposed_(Suprapubic)	-1.13936e-08	9.47739e-09	0.885355	PD conditional	0.885355	0.0528827
A05.810.453.324.Kidney.Cortex	-1.18869e-08	9.82116e-09	0.886924	PD conditional	0.886924	0.0521133
A10.615.789.Serous.Membrane	-1.14982e-08	9.09292e-09	0.89698	PD conditional	0.89698	0.0472174
A05.360.444.492.362.Foreskin	-1.26341e-08	9.90062e-09	0.899039	PD conditional	0.899039	0.0462214
A11.620.520.Myocytes..Smooth.Muscle	-1.35865e-08	1.03518e-08	0.905319	PD conditional	0.905319	0.0431983
A15.382.520.604.800.Palatine.Tonsil	-1.47228e-08	1.10828e-08	0.907983	PD conditional	0.907983	0.0419224
Fallopian_Tube	-1.39084e-08	1.00217e-08	0.917404	PD conditional	0.917404	0.0374392
Ovary	-1.321e-08	9.02273e-09	0.928414	PD conditional	0.928414	0.0322585
A11.329.629.Osteoblasts	-1.44692e-08	9.55364e-09	0.935053	PD conditional	0.935053	0.0291637
A11.872.580.Mesenchymal.Stem.Cells	-1.57673e-08	1.03184e-08	0.936753	PD conditional	0.936753	0.0283749
A10.690.467.Muscle..Smooth	-1.54643e-08	9.91872e-09	0.940514	PD conditional	0.940514	0.0266348
A05.360.319.679.Uterus	-1.42771e-08	8.87421e-09	0.946173	PD conditional	0.946173	0.0240293
A11.436.Epithelial.Cells	-2.00643e-08	1.1625e-08	0.957823	PD conditional	0.957823	0.0187149
Small_Intestine_Terminal_Ileum	-1.83099e-08	1.02814e-08	0.962533	PD conditional	0.962533	0.0165842
A10.272.Epithelium	-1.84535e-08	9.72835e-09	0.971078	PD conditional	0.971078	0.0127457
Liver	-1.75892e-08	9.20433e-09	0.971996	PD conditional	0.971996	0.0123355
A04.531.520.Nasal.Mucosa	-2.21679e-08	9.1922e-09	0.992059	PD conditional	0.992059	0.0034627
A05.360.319.679.490.Endometrium	-2.08501e-08	8.56156e-09	0.99256	PD conditional	0.99256	0.00324302
A15.145.300.Fetal.Blood	5.12902e-08	2.04943e-08	0.00616321	AD original	0.00616321	2.21019
Whole_Blood	3.76233e-08	1.51012e-08	0.00636202	AD original	0.00636202	2.1964
A15.378.316.Bone.Marrow.Cells	6.20833e-08	2.52178e-08	0.00691042	AD original	0.00691042	2.1605
A15.382.680.Phagocytes	5.28569e-08	2.29196e-08	0.0105499	AD original	0.0105499	1.97675
A04.411.Lung	3.91967e-08	1.72368e-08	0.0114826	AD original	0.0114826	1.93996
A03.556.249.124.Ileum	5.04725e-08	2.23591e-08	0.011993	AD original	0.011993	1.92107
A15.378.316.580.Monocytes	5.4635e-08	2.58102e-08	0.0171385	AD original	0.0171385	1.76603
A15.382.812.Mononuclear.Phagocyte.System	5.10937e-08	2.44742e-08	0.0184145	AD original	0.0184145	1.73484
A15.382.520.604.800.Palatine.Tonsil	2.2035e-08	1.06187e-08	0.0189877	AD original	0.0189877	1.72153
A11.118.637.555.567.562.440.Precursor.Cells..B.Lymphoid	2.31395e-08	1.15499e-08	0.0225648	AD original	0.0225648	1.64657
A03.556.124.526.767.Rectum	4.68319e-08	2.44578e-08	0.0277588	AD original	0.0277588	1.5566
A11.329.830.Stromal.Cells	2.24076e-08	1.21714e-08	0.0328103	AD original	0.0328103	1.48399
A15.382.812.522.Macrophages	3.39404e-08	1.86422e-08	0.0343323	AD original	0.0343323	1.4643
A11.872.378.590.635.Granulocyte.Macrophage.Progenitor.Cells	3.07991e-08	1.70645e-08	0.0355481	AD original	0.0355481	1.44918
A15.382.490.315.583.Neutrophils	2.83468e-08	1.58519e-08	0.0368692	AD original	0.0368692	1.43334
A10.615.789.Serous.Membrane	2.94906e-08	1.65182e-08	0.0371032	AD original	0.0371032	1.43059
A11.627.624.249.Monocyte.Macrophage.Precursor.Cells	3.80901e-08	2.14454e-08	0.0378551	AD original	0.0378551	1.42188
Spleen	4.15487e-08	2.38604e-08	0.0408136	AD original	0.0408136	1.3892
A15.145.Blood	3.46088e-08	2.01074e-08	0.0426078	AD original	0.0426078	1.37051
A03.556.124.684.Intestine..Small	3.50108e-08	2.1082e-08	0.0483874	AD original	0.0483874	1.31527
A10.165.114.830.750.Subcutaneous.Fat	2.39319e-08	1.46295e-08	0.0509341	AD original	0.0509341	1.29299
A14.549.167.646.Periodontium	3.83642e-08	2.35256e-08	0.0514721	AD original	0.0514721	1.28843
A10.165.114.830.500.750.Subcutaneous.Fat..Abdominal	2.38438e-08	1.4681e-08	0.0521753	AD original	0.0521753	1.28254
A11.872.190.Embryonic.Stem.Cells	2.16227e-08	1.39778e-08	0.0609408	AD original	0.0609408	1.21509
A03.556.875.Upper.Gastrointestinal.Tract	3.50885e-08	2.27262e-08	0.0612983	AD original	0.0612983	1.21255
A15.145.229.Blood.Cells	3.46431e-08	2.2635e-08	0.0629457	AD original	0.0629457	1.20103
A15.382.Immune.System	2.41616e-08	1.58855e-08	0.0641312	AD original	0.0641312	1.19293
A05.810.890.Urinary.Bladder	2.54995e-08	1.69082e-08	0.0657632	AD original	0.0657632	1.18202
Lung	2.58076e-08	1.74113e-08	0.0691388	AD original	0.0691388	1.16028
A03.556.249.249.209.Cecum	2.45677e-08	1.68595e-08	0.07253	AD original	0.07253	1.13948
A11.329.Connective.Tissue.Cells	1.9182e-08	1.35416e-08	0.0783115	AD original	0.0783115	1.10617
A03.556.875.500.Esophagus	1.99611e-08	1.41832e-08	0.0796587	AD original	0.0796587	1.09877
A03.556.124.Intestines	1.91745e-08	1.36694e-08	0.0803485	AD original	0.0803485	1.09502
A03.620.Liver	2.2035e-08	1.58779e-08	0.082602	AD original	0.082602	1.08301
A15.382.812.260.Dendritic.Cells	3.48264e-08	2.51285e-08	0.0828836	AD original	0.0828836	1.08153
A03.556.249.249.356.668.Colon..Sigmoid	1.68457e-08	1.22966e-08	0.0853511	AD original	0.0853511	1.06879
A11.436.397.Keratinocytes	2.54938e-08	1.86287e-08	0.0855739	AD original	0.0855739	1.06766
Bladder	1.77066e-08	1.30494e-08	0.0874079	AD original	0.0874079	1.05845
A15.382.520.604.700.Spleen	2.24928e-08	1.66072e-08	0.0878039	AD original	0.0878039	1.05649
A11.872.700.500.Induced.Pluripotent.Stem.Cells	2.02009e-08	1.49203e-08	0.0878807	AD original	0.0878807	1.05611
A11.118.637.Leukocytes	3.3445e-08	2.47347e-08	0.0881641	AD original	0.0881641	1.05471
A02.835.583.443.800.800.Synovial.Fluid	2.86434e-08	2.1326e-08	0.0896165	AD original	0.0896165	1.04761
A10.549.Lymphoid.Tissue	2.64746e-08	2.01406e-08	0.0943405	AD original	0.0943405	1.0253
Pituitary	1.60987e-08	1.23447e-08	0.0960997	AD original	0.0960997	1.01728
Nerve_Tibial	1.74473e-08	1.37983e-08	0.103033	AD original	0.103033	0.987024
A15.145.846.Serum	2.50328e-08	1.98725e-08	0.103894	AD original	0.103894	0.983409
A03.556.Gastrointestinal.Tract	1.86504e-08	1.48129e-08	0.104004	AD original	0.104004	0.98295
A03.556.249.249.356.Colon	1.81688e-08	1.46442e-08	0.107362	AD original	0.107362	0.96915
A10.690.467.Muscle..Smooth	1.84082e-08	1.53637e-08	0.115427	AD original	0.115427	0.937691
A10.549.400.Lymph.Nodes	2.17849e-08	1.81892e-08	0.11552	AD original	0.11552	0.937344
Adipose_Visceral_(Omentum)	1.83346e-08	1.5649e-08	0.120675	AD original	0.120675	0.918382
A03.734.Pancreas	1.85651e-08	1.61772e-08	0.125565	AD original	0.125565	0.901131
A06.407.071.140.Adrenal.Cortex	1.85325e-08	1.61828e-08	0.126064	AD original	0.126064	0.899407
Artery_Aorta	1.16724e-08	1.03214e-08	0.12905	AD original	0.12905	0.889243
A05.360.319.679.256.Cervix.Uteri	2.75982e-08	2.47435e-08	0.132346	AD original	0.132346	0.878291
Skin_Sun_Exposed_(Lower_leg)	1.65488e-08	1.53644e-08	0.14072	AD original	0.14072	0.851643
A06.407.071.Adrenal.Glands	1.73862e-08	1.76085e-08	0.161728	AD original	0.161728	0.791215
A11.872.040.Adult.Stem.Cells	1.22515e-08	1.26336e-08	0.166083	AD original	0.166083	0.779674
A07.231.Blood.Vessels	2.08847e-08	2.19049e-08	0.170188	AD original	0.170188	0.769072
A03.734.414.Islets.of.Langerhans	1.54533e-08	1.62251e-08	0.170439	AD original	0.170439	0.768431
Cervix_Ectocervix	1.03351e-08	1.11883e-08	0.17781	AD original	0.17781	0.750043
A07.231.908.Veins	1.92505e-08	2.1136e-08	0.181203	AD original	0.181203	0.741835
A08.186.211.Brain	1.23583e-08	1.39592e-08	0.187993	AD original	0.187993	0.725859
Prostate	1.77995e-08	2.04476e-08	0.192016	AD original	0.192016	0.716662
Artery_Coronary	1.05596e-08	1.21408e-08	0.192215	AD original	0.192215	0.716214
A07.231.908.670.874.Umbilical.Veins	1.83514e-08	2.1239e-08	0.193783	AD original	0.193783	0.712684
Small_Intestine_Terminal_Ileum	1.55778e-08	1.84088e-08	0.198717	AD original	0.198717	0.701766
A03.556.875.875.Stomach	1.66806e-08	1.97625e-08	0.19932	AD original	0.19932	0.70045
A08.186.211.730.885.287.249.Basal.Ganglia	1.14418e-08	1.37207e-08	0.202166	AD original	0.202166	0.694292
A11.872.190.260.Embryoid.Bodies	1.71228e-08	2.06072e-08	0.20301	AD original	0.20301	0.692482
A10.615.284.473.Chorion	1.6416e-08	1.99662e-08	0.205485	AD original	0.205485	0.687221
Brain_Cortex	7.81792e-09	9.69566e-09	0.210026	AD original	0.210026	0.677728
A05.810.453.Kidney	1.27931e-08	1.61424e-08	0.214031	AD original	0.214031	0.669524
A10.272.Epithelium	1.52372e-08	1.97188e-08	0.219843	AD original	0.219843	0.657888
A08.186.211.730.885.287.249.487.Corpus.Striatum	1.03953e-08	1.34661e-08	0.220069	AD original	0.220069	0.65744
A15.145.229.637.555.Leukocytes..Mononuclear	1.25809e-08	1.68964e-08	0.22826	AD original	0.22826	0.641571
Liver	1.10697e-08	1.5166e-08	0.232726	AD original	0.232726	0.633156
A11.436.275.Endothelial.Cells	1.65378e-08	2.28677e-08	0.234781	AD original	0.234781	0.629338
Pancreas	9.68111e-09	1.36112e-08	0.238462	AD original	0.238462	0.62258
Cells_EBV-transformed_lymphocytes	9.7869e-09	1.4281e-08	0.246575	AD original	0.246575	0.608051
A03.556.500.760.464.Parotid.Gland	9.99855e-09	1.46239e-08	0.247078	AD original	0.247078	0.607165
A11.329.372.600.Macrophages..Alveolar	1.01059e-08	1.53803e-08	0.255568	AD original	0.255568	0.592493
A05.360.319.887.Vulva	1.58885e-08	2.4453e-08	0.257925	AD original	0.257925	0.588507
Skin_Not_Sun_Exposed_(Suprapubic)	9.98283e-09	1.53684e-08	0.257986	AD original	0.257986	0.588404
A05.360.319.679.Uterus	7.23073e-09	1.20695e-08	0.274556	AD original	0.274556	0.56137
A08.186.211.653.Mesencephalon	8.35969e-09	1.42793e-08	0.279125	AD original	0.279125	0.554201
Vagina	7.26438e-09	1.25542e-08	0.281416	AD original	0.281416	0.550652
A10.615.550.Mucous.Membrane	8.77925e-09	1.51774e-08	0.281483	AD original	0.281483	0.550548
Brain_Frontal_Cortex_(BA9)	5.50499e-09	9.8573e-09	0.288262	AD original	0.288262	0.540212
A11.436.348.Hepatocytes	8.21879e-09	1.4872e-08	0.290256	AD original	0.290256	0.537218
Colon_Sigmoid	6.75989e-09	1.26578e-08	0.296653	AD original	0.296653	0.527751
Brain_Caudate_(basal_ganglia)	5.75066e-09	1.08835e-08	0.298617	AD original	0.298617	0.524885
Colon_Transverse	9.25862e-09	1.88555e-08	0.311702	AD original	0.311702	0.50626
A15.145.229.188.Blood.Platelets	6.61471e-09	1.36523e-08	0.314011	AD original	0.314011	0.503055
A02.165.Cartilage	6.64178e-09	1.38508e-08	0.315783	AD original	0.315783	0.500611
A05.360.444.492.362.Foreskin	6.12036e-09	1.27937e-08	0.316187	AD original	0.316187	0.500056
Brain_Cerebellum	4.14697e-09	8.99804e-09	0.322444	AD original	0.322444	0.491545
A03.556.500.760.Salivary.Glands	8.00911e-09	1.75305e-08	0.323883	AD original	0.323883	0.489611
A11.620.520.Myocytes..Smooth.Muscle	6.9005e-09	1.58262e-08	0.331412	AD original	0.331412	0.479632
Brain_Anterior_cingulate_cortex_(BA24)	4.01843e-09	9.43841e-09	0.335144	AD original	0.335144	0.474769
A15.382.490.555.567.537.Killer.Cells..Natural	7.56922e-09	1.77866e-08	0.335215	AD original	0.335215	0.474676
A11.872.653.Neural.Stem.Cells	6.01263e-09	1.41421e-08	0.335361	AD original	0.335361	0.474487
Brain_Cerebellar_Hemisphere	3.6868e-09	9.19924e-09	0.344294	AD original	0.344294	0.463071
A03.556.124.369.Intestinal.Mucosa	5.20442e-09	1.31359e-08	0.345979	AD original	0.345979	0.460951
Brain_Hippocampus	3.39255e-09	8.85109e-09	0.350752	AD original	0.350752	0.455
A08.186.211.464.710.225.Entorhinal.Cortex	3.90861e-09	1.04031e-08	0.353564	AD original	0.353564	0.451531
A07.231.114.Arteries	6.41684e-09	1.71561e-08	0.354193	AD original	0.354193	0.450761
A05.360.444.Genitalia..Male	3.61477e-09	9.735e-09	0.355201	AD original	0.355201	0.449526
Minor_Salivary_Gland	4.42553e-09	1.26646e-08	0.363379	AD original	0.363379	0.43964
Fallopian_Tube	3.88906e-09	1.13597e-08	0.366041	AD original	0.366041	0.43647
Brain_Putamen_(basal_ganglia)	3.49203e-09	1.04672e-08	0.369335	AD original	0.369335	0.43258
A17.815.Skin	4.35642e-09	1.37958e-08	0.376085	AD original	0.376085	0.424714
A10.272.497.Epidermis	4.25041e-09	1.61108e-08	0.395958	AD original	0.395958	0.402351
A11.436.Epithelial.Cells	4.69025e-09	1.89418e-08	0.402217	AD original	0.402217	0.39554
A08.186.211.730.885.287.500.Cerebral.Cortex	2.44307e-09	1.03132e-08	0.406372	AD original	0.406372	0.391076
A04.531.520.Nasal.Mucosa	2.63028e-09	1.37782e-08	0.424301	AD original	0.424301	0.372326
Uterus	1.27023e-09	9.82514e-09	0.448567	AD original	0.448567	0.348173
Breast_Mammary_Tissue	1.54415e-09	1.19543e-08	0.448611	AD original	0.448611	0.34813
A11.872.378.590.817.Megakaryocyte.Erythroid.Progenitor.Cells	2.02829e-09	1.83571e-08	0.45601	AD original	0.45601	0.341026
A08.186.211.730.885.287.500.270.Frontal.Lobe	5.8562e-10	1.23605e-08	0.481106	AD original	0.481106	0.317759
A10.165.450.300.425.Keloid	4.5705e-10	9.76772e-09	0.48134	AD original	0.48134	0.317548
A06.407.312.782.Testis	4.37984e-10	1.04228e-08	0.483241	AD original	0.483241	0.315837
A05.810.453.324.Kidney.Cortex	4.0992e-10	1.11055e-08	0.485278	AD original	0.485278	0.31401
A08.186.211.464.Limbic.System	3.58186e-10	1.01471e-08	0.485921	AD original	0.485921	0.313435
Brain_Nucleus_accumbens_(basal_ganglia)	-5.37042e-11	1.07248e-08	0.501998	AD original	0.501998	0.299298
Thyroid	-8.73636e-10	1.40545e-08	0.524783	AD original	0.524783	0.280021
A05.360.Genitalia	-7.15643e-10	1.12956e-08	0.525258	AD original	0.525258	0.279627
A10.165.450.300.Cicatrix	-7.40076e-10	1.15574e-08	0.525529	AD original	0.525529	0.279403
Adipose_Subcutaneous	-1.07067e-09	1.47863e-08	0.528862	AD original	0.528862	0.276658
Ovary	-8.91973e-10	9.4394e-09	0.537642	AD original	0.537642	0.269507
A10.615.550.599.Mouth.Mucosa	-1.79675e-09	1.84359e-08	0.538819	AD original	0.538819	0.268557
A08.186.211.730.317.Diencephalon	-1.49513e-09	1.50091e-08	0.539675	AD original	0.539675	0.267868
Cervix_Endocervix	-1.61489e-09	1.52349e-08	0.542208	AD original	0.542208	0.265834
A11.118.637.555.567.562.B.Lymphocytes	-1.53141e-09	1.28057e-08	0.547595	AD original	0.547595	0.26154
A07.541.510.110.Aortic.Valve	-2.12125e-09	1.45539e-08	0.557941	AD original	0.557941	0.253412
A08.186.211.132.Brain.Stem	-1.44341e-09	9.1488e-09	0.562681	AD original	0.562681	0.249738
A11.627.340.360.Granulocyte.Precursor.Cells	-2.20105e-09	1.27592e-08	0.568481	AD original	0.568481	0.245284
Stomach	-3.27975e-09	1.63794e-08	0.579352	AD original	0.579352	0.237057
A11.329.171.Chondrocytes	-2.87815e-09	1.43711e-08	0.579367	AD original	0.579367	0.237047
A05.360.319.114.630.Ovary	-2.42842e-09	1.15936e-08	0.582956	AD original	0.582956	0.234364
A10.615.Membranes	-2.56511e-09	1.19767e-08	0.584795	AD original	0.584795	0.232996
A08.186.211.464.405.Hippocampus	-2.37965e-09	1.08953e-08	0.586445	AD original	0.586445	0.231773
Kidney_Cortex	-2.70757e-09	1.17804e-08	0.59089	AD original	0.59089	0.228493
A05.360.319.679.690.Myometrium	-2.8769e-09	1.18143e-08	0.596195	AD original	0.596195	0.224612
A05.360.319.Genitalia..Female	-2.66761e-09	1.05868e-08	0.59947	AD original	0.59947	0.222233
A02.835.232.834.151.Cervical.Vertebrae	-3.39544e-09	1.34252e-08	0.599833	AD original	0.599833	0.221969
A10.336.707.Prostate	-2.66624e-09	9.81829e-09	0.607019	AD original	0.607019	0.216798
A11.627.635.Myeloid.Progenitor.Cells	-3.60777e-09	1.28196e-08	0.610809	AD original	0.610809	0.214095
A08.186.211.730.317.357.Hypothalamus	-4.1995e-09	1.37938e-08	0.619607	AD original	0.619607	0.207884
Esophagus_Mucosa	-5.45949e-09	1.75509e-08	0.622125	AD original	0.622125	0.206122
Adrenal_Gland	-5.60958e-09	1.7916e-08	0.6229	AD original	0.6229	0.205582
A14.549.885.Tongue	-4.59815e-09	1.40212e-08	0.628522	AD original	0.628522	0.201679
A07.541.Heart	-3.84721e-09	1.11264e-08	0.635243	AD original	0.635243	0.19706
A08.186.211.730.317.357.352.435.Hypothalamo.Hypophyseal.System	-4.47565e-09	1.23718e-08	0.641235	AD original	0.641235	0.192983
Brain_Hypothalamus	-3.90027e-09	1.06508e-08	0.642891	AD original	0.642891	0.191863
A11.872.378.Hematopoietic.Stem.Cells	-5.09927e-09	1.39066e-08	0.643071	AD original	0.643071	0.191741
A11.329.228.Fibroblasts	-5.01504e-09	1.35245e-08	0.644611	AD original	0.644611	0.190702
A06.407.312.Gonads	-4.56322e-09	1.17299e-08	0.651371	AD original	0.651371	0.186171
A14.549.167.Dentition	-5.36253e-09	1.30916e-08	0.658956	AD original	0.658956	0.181144
A06.407.Endocrine.Glands	-4.93942e-09	1.18438e-08	0.661678	AD original	0.661678	0.179353
A14.549.Mouth	-6.2268e-09	1.42941e-08	0.668444	AD original	0.668444	0.174935
Brain_Amygdala	-4.98267e-09	1.11949e-08	0.671871	AD original	0.671871	0.172714
A11.329.114.Adipocytes	-4.94677e-09	1.04192e-08	0.682526	AD original	0.682526	0.16588
A08.186.211.730.885.287.500.670.Parietal.Lobe	-6.3801e-09	1.29105e-08	0.68941	AD original	0.68941	0.161522
Esophagus_Muscularis	-9.84766e-09	1.77539e-08	0.710441	AD original	0.710441	0.148472
A11.872.580.Mesenchymal.Stem.Cells	-7.55433e-09	1.29949e-08	0.719491	AD original	0.719491	0.142975
A15.382.490.555.567.Lymphocytes	-7.78984e-09	1.28681e-08	0.72753	AD original	0.72753	0.138149
Esophagus_Gastroesophageal_Junction	-1.12962e-08	1.77551e-08	0.737684	AD original	0.737684	0.132129
A11.872.Stem.Cells	-1.09861e-08	1.67853e-08	0.743608	AD original	0.743608	0.128656
A05.360.319.114.373.Fallopian.Tubes	-7.29671e-09	1.09576e-08	0.747263	AD original	0.747263	0.126527
Brain_Substantia_nigra	-6.69568e-09	8.70433e-09	0.779123	AD original	0.779123	0.108394
A07.541.560.Heart.Ventricles	-8.47313e-09	1.05413e-08	0.789244	AD original	0.789244	0.102789
Cells_Transformed_fibroblasts	-9.2448e-09	1.13469e-08	0.792391	AD original	0.792391	0.101061
A11.443.Erythroid.Cells	-1.31344e-08	1.47443e-08	0.813486	AD original	0.813486	0.0896499
A15.382.490.555.567.622.Lymphocytes..Null	-1.27261e-08	1.39419e-08	0.819325	AD original	0.819325	0.086544
A08.186.211.132.810.428.200.Cerebellum	-1.15948e-08	1.23117e-08	0.826845	AD original	0.826845	0.082576
A08.186.211.730.885.287.500.571.735.Visual.Cortex	-1.2507e-08	1.31793e-08	0.828687	AD original	0.828687	0.0816093
A02.835.583.443.800.Synovial.Membrane	-9.40325e-09	9.87461e-09	0.829519	AD original	0.829519	0.0811738
A08.186.211.865.428.Metencephalon	-1.21521e-08	1.22169e-08	0.840059	AD original	0.840059	0.0756904
A05.360.490.Germ.Cells	-9.08513e-09	8.9635e-09	0.844606	AD original	0.844606	0.0733459
Artery_Tibial	-8.77717e-09	8.48917e-09	0.849415	AD original	0.849415	0.0708803
A10.690.Muscles	-1.14648e-08	1.07701e-08	0.856448	AD original	0.856448	0.067299
A15.145.229.637.555.567.562.725.Plasma.Cells	-1.40035e-08	1.27694e-08	0.863601	AD original	0.863601	0.0636867
Testis	-1.32362e-08	1.11869e-08	0.881634	AD original	0.881634	0.0547119
A05.360.319.679.490.Endometrium	-1.21561e-08	1.01747e-08	0.883906	AD original	0.883906	0.0535941
A11.436.294.064.Glucagon.Secreting.Cells	-1.52443e-08	1.23792e-08	0.890921	AD original	0.890921	0.0501607
A06.407.900.Thyroid.Gland	-1.33277e-08	1.07652e-08	0.89215	AD original	0.89215	0.049562
Brain_Spinal_cord_(cervical_c-1)	-1.26515e-08	1.02105e-08	0.892338	AD original	0.892338	0.0494705
A11.118.637.555.567.569.T.Lymphocytes	-2.69434e-08	1.95487e-08	0.91594	AD original	0.91594	0.0381328
A09.371.Eye	-2.47969e-08	1.79631e-08	0.916273	AD original	0.916273	0.0379749
A14.724.Pharynx	-1.959e-08	1.35981e-08	0.925157	AD original	0.925157	0.0337844
Muscle_Skeletal	-2.05441e-08	1.37705e-08	0.932136	AD original	0.932136	0.0305205
A09.371.729.Retina	-1.56165e-08	1.04572e-08	0.93233	AD original	0.93233	0.0304302
A11.329.629.Osteoblasts	-2.0333e-08	1.34324e-08	0.934953	AD original	0.934953	0.0292104
A11.436.329.Granulosa.Cells	-1.76515e-08	1.10204e-08	0.94539	AD original	0.94539	0.024389
A02.633.567.850.Quadriceps.Muscle	-1.78336e-08	1.10821e-08	0.946215	AD original	0.946215	0.02401
A14.724.557.Nasopharynx	-1.80029e-08	1.05023e-08	0.956752	AD original	0.956752	0.0192004
A11.497.497.600.Oocytes	-1.53072e-08	8.91822e-09	0.956956	AD original	0.956956	0.0191082
Heart_Left_Ventricle	-2.19561e-08	1.25527e-08	0.959864	AD original	0.959864	0.0177904
A11.118.637.555.567.569.200.700.T.Lymphocytes..Regulatory	-3.27337e-08	1.82563e-08	0.963514	AD original	0.963514	0.0161418
A15.145.229.637.555.567.569.200.CD4.Positive.T.Lymphocytes	-2.58202e-08	1.38551e-08	0.96881	AD original	0.96881	0.0137614
A11.382.Endocrine.Cells	-1.9872e-08	9.27725e-09	0.983904	AD original	0.983904	0.00704731
Heart_Atrial_Appendage	-2.07692e-08	9.43222e-09	0.986165	AD original	0.986165	0.00605036
A07.541.358.100.Atrial.Appendage	-2.38617e-08	8.47887e-09	0.997555	AD original	0.997555	0.00106296
A07.541.358.Heart.Atria	-2.6626e-08	8.6532e-09	0.998955	AD original	0.998955	0.00045427
A15.378.316.Bone.Marrow.Cells	6.06036e-08	2.17405e-08	0.00265514	AD conditional	0.00265514	2.57591
A15.145.300.Fetal.Blood	4.67243e-08	1.81272e-08	0.00497484	AD conditional	0.00497484	2.30322
Whole_Blood	4.0664e-08	1.58429e-08	0.00513339	AD conditional	0.00513339	2.2896
A03.556.249.124.Ileum	5.29401e-08	2.10812e-08	0.00601528	AD conditional	0.00601528	2.22074
A15.382.680.Phagocytes	4.80315e-08	2.00741e-08	0.00836215	AD conditional	0.00836215	2.07768
A11.329.830.Stromal.Cells	2.53828e-08	1.18618e-08	0.0161823	AD conditional	0.0161823	1.79096
A10.165.114.830.750.Subcutaneous.Fat	2.81423e-08	1.34805e-08	0.0184155	AD conditional	0.0184155	1.73482
A15.382.490.315.583.Neutrophils	2.89622e-08	1.48471e-08	0.0255469	AD conditional	0.0255469	1.59266
A03.556.249.249.356.668.Colon..Sigmoid	2.19764e-08	1.14324e-08	0.027285	AD conditional	0.027285	1.56408
A15.378.316.580.Monocytes	4.27442e-08	2.23467e-08	0.0278887	AD conditional	0.0278887	1.55457
Bladder	2.31011e-08	1.21585e-08	0.0287165	AD conditional	0.0287165	1.54187
A11.627.624.249.Monocyte.Macrophage.Precursor.Cells	3.69213e-08	1.94398e-08	0.0287645	AD conditional	0.0287645	1.54114
A11.872.378.590.635.Granulocyte.Macrophage.Progenitor.Cells	3.28415e-08	1.74264e-08	0.0297435	AD conditional	0.0297435	1.52661
Spleen	3.87385e-08	2.05893e-08	0.0299529	AD conditional	0.0299529	1.52356
A03.556.124.526.767.Rectum	3.9908e-08	2.13792e-08	0.0309734	AD conditional	0.0309734	1.50901
A11.118.637.555.567.562.440.Precursor.Cells..B.Lymphoid	2.11582e-08	1.16053e-08	0.0341404	AD conditional	0.0341404	1.46673
A15.382.520.604.800.Palatine.Tonsil	1.83247e-08	1.01611e-08	0.0356621	AD conditional	0.0356621	1.44779
A05.810.890.Urinary.Bladder	2.69839e-08	1.4999e-08	0.0360054	AD conditional	0.0360054	1.44363
A15.382.812.Mononuclear.Phagocyte.System	3.97086e-08	2.21136e-08	0.0362737	AD conditional	0.0362737	1.44041
A04.411.Lung	3.12054e-08	1.74986e-08	0.0372681	AD conditional	0.0372681	1.42866
A10.165.114.830.500.750.Subcutaneous.Fat..Abdominal	2.51752e-08	1.42329e-08	0.0384632	AD conditional	0.0384632	1.41495
A03.556.249.249.209.Cecum	2.93259e-08	1.6665e-08	0.039227	AD conditional	0.039227	1.40641
A10.615.789.Serous.Membrane	2.7401e-08	1.58261e-08	0.0416921	AD conditional	0.0416921	1.37995
A15.382.812.522.Macrophages	2.88708e-08	1.71605e-08	0.0462459	AD conditional	0.0462459	1.33493
Lung	2.49687e-08	1.48832e-08	0.046708	AD conditional	0.046708	1.33061
A10.690.467.Muscle..Smooth	2.39555e-08	1.43229e-08	0.0472097	AD conditional	0.0472097	1.32597
A11.329.Connective.Tissue.Cells	2.18392e-08	1.35618e-08	0.0536615	AD conditional	0.0536615	1.27034
A03.556.875.500.Esophagus	2.24086e-08	1.40426e-08	0.0552714	AD conditional	0.0552714	1.2575
A03.556.875.Upper.Gastrointestinal.Tract	3.16043e-08	2.03331e-08	0.0600526	AD conditional	0.0600526	1.22147
A03.556.124.684.Intestine..Small	3.1578e-08	2.07137e-08	0.0636925	AD conditional	0.0636925	1.19591
A15.145.846.Serum	2.43517e-08	1.6122e-08	0.0654621	AD conditional	0.0654621	1.18401
A14.549.167.646.Periodontium	3.245e-08	2.16632e-08	0.0670759	AD conditional	0.0670759	1.17343
Nerve_Tibial	1.83706e-08	1.25946e-08	0.0723375	AD conditional	0.0723375	1.14064
A11.118.637.Leukocytes	3.01841e-08	2.08339e-08	0.0736964	AD conditional	0.0736964	1.13255
A03.556.249.249.356.Colon	2.09692e-08	1.45458e-08	0.0747085	AD conditional	0.0747085	1.12663
Pituitary	1.53529e-08	1.06785e-08	0.0752541	AD conditional	0.0752541	1.12347
A11.436.397.Keratinocytes	2.61458e-08	1.8401e-08	0.0776749	AD conditional	0.0776749	1.10972
A10.549.Lymphoid.Tissue	2.54899e-08	1.83918e-08	0.0828828	AD conditional	0.0828828	1.08154
A06.407.071.140.Adrenal.Cortex	1.86303e-08	1.3474e-08	0.08338	AD conditional	0.08338	1.07894
A15.382.812.260.Dendritic.Cells	3.07445e-08	2.22732e-08	0.083741	AD conditional	0.083741	1.07706
A03.620.Liver	2.18755e-08	1.60462e-08	0.0863959	AD conditional	0.0863959	1.06351
A15.145.Blood	2.68013e-08	1.97044e-08	0.0868887	AD conditional	0.0868887	1.06104
Adipose_Visceral_(Omentum)	1.91543e-08	1.41078e-08	0.0872776	AD conditional	0.0872776	1.0591
A15.145.229.Blood.Cells	2.70428e-08	2.02361e-08	0.0907149	AD conditional	0.0907149	1.04232
Artery_Aorta	1.347e-08	1.01469e-08	0.0921717	AD conditional	0.0921717	1.0354
A03.556.124.Intestines	1.70426e-08	1.30365e-08	0.0955562	AD conditional	0.0955562	1.01974
A03.734.Pancreas	1.9604e-08	1.50742e-08	0.0967154	AD conditional	0.0967154	1.0145
A06.407.071.Adrenal.Glands	1.84297e-08	1.47952e-08	0.106447	AD conditional	0.106447	0.972868
Cervix_Ectocervix	1.18198e-08	9.52625e-09	0.107347	AD conditional	0.107347	0.96921
A10.549.400.Lymph.Nodes	2.00027e-08	1.66943e-08	0.115425	AD conditional	0.115425	0.937702
Skin_Sun_Exposed_(Lower_leg)	1.57579e-08	1.33858e-08	0.119555	AD conditional	0.119555	0.922432
A03.556.Gastrointestinal.Tract	1.69156e-08	1.45561e-08	0.122597	AD conditional	0.122597	0.91152
A11.872.190.Embryonic.Stem.Cells	1.53071e-08	1.32467e-08	0.123934	AD conditional	0.123934	0.906808
Fallopian_Tube	1.12127e-08	9.86667e-09	0.12789	AD conditional	0.12789	0.893165
Vagina	1.16522e-08	1.07145e-08	0.138403	AD conditional	0.138403	0.858854
A08.186.211.730.885.287.249.Basal.Ganglia	1.27932e-08	1.2078e-08	0.144751	AD conditional	0.144751	0.839379
A05.360.319.679.256.Cervix.Uteri	2.08623e-08	2.03713e-08	0.152894	AD conditional	0.152894	0.81561
A08.186.211.Brain	1.13991e-08	1.14018e-08	0.158713	AD conditional	0.158713	0.799388
A02.835.583.443.800.800.Synovial.Fluid	1.99829e-08	2.01363e-08	0.160506	AD conditional	0.160506	0.794508
Small_Intestine_Terminal_Ileum	1.82622e-08	1.87573e-08	0.165126	AD conditional	0.165126	0.782185
A08.186.211.730.885.287.249.487.Corpus.Striatum	1.1287e-08	1.1731e-08	0.167986	AD conditional	0.167986	0.774726
A15.382.520.604.700.Spleen	1.41555e-08	1.5317e-08	0.177699	AD conditional	0.177699	0.750315
Skin_Not_Sun_Exposed_(Suprapubic)	1.28557e-08	1.4235e-08	0.183235	AD conditional	0.183235	0.736992
A07.231.Blood.Vessels	1.59431e-08	1.78789e-08	0.18627	AD conditional	0.18627	0.729857
Brain_Caudate_(basal_ganglia)	8.93498e-09	1.0095e-08	0.188054	AD conditional	0.188054	0.725718
A11.436.348.Hepatocytes	1.42835e-08	1.63353e-08	0.190953	AD conditional	0.190953	0.719074
A07.231.908.670.874.Umbilical.Veins	1.47453e-08	1.71473e-08	0.194917	AD conditional	0.194917	0.71015
A15.382.Immune.System	1.25133e-08	1.46331e-08	0.196239	AD conditional	0.196239	0.707214
A07.231.908.Veins	1.44152e-08	1.70605e-08	0.199071	AD conditional	0.199071	0.700993
A03.556.875.875.Stomach	1.53398e-08	1.81596e-08	0.199133	AD conditional	0.199133	0.700856
A11.436.275.Endothelial.Cells	1.56946e-08	1.86154e-08	0.199587	AD conditional	0.199587	0.699867
A02.165.Cartilage	1.12672e-08	1.34848e-08	0.201704	AD conditional	0.201704	0.695285
A15.382.490.555.567.537.Killer.Cells..Natural	1.31665e-08	1.59989e-08	0.205264	AD conditional	0.205264	0.687687
A10.615.284.473.Chorion	1.38342e-08	1.73954e-08	0.213226	AD conditional	0.213226	0.67116
A11.872.700.500.Induced.Pluripotent.Stem.Cells	1.0662e-08	1.38962e-08	0.221463	AD conditional	0.221463	0.654699
A11.620.520.Myocytes..Smooth.Muscle	1.09735e-08	1.45316e-08	0.22508	AD conditional	0.22508	0.647663
Prostate	1.32603e-08	1.80011e-08	0.230671	AD conditional	0.230671	0.637006
Uterus	7.40625e-09	1.01073e-08	0.231851	AD conditional	0.231851	0.63479
Artery_Coronary	7.95169e-09	1.12343e-08	0.239534	AD conditional	0.239534	0.620634
A05.360.319.887.Vulva	1.57412e-08	2.22413e-08	0.239551	AD conditional	0.239551	0.620602
A11.329.372.600.Macrophages..Alveolar	9.95577e-09	1.4459e-08	0.245553	AD conditional	0.245553	0.609855
Brain_Putamen_(basal_ganglia)	6.55173e-09	9.53645e-09	0.246035	AD conditional	0.246035	0.609003
A10.272.Epithelium	1.16371e-08	1.71407e-08	0.248596	AD conditional	0.248596	0.604505
Cells_EBV-transformed_lymphocytes	9.28176e-09	1.40175e-08	0.253936	AD conditional	0.253936	0.595275
A03.734.414.Islets.of.Langerhans	1.00511e-08	1.53046e-08	0.255674	AD conditional	0.255674	0.592313
Brain_Cortex	5.96862e-09	9.12189e-09	0.256453	AD conditional	0.256453	0.590992
Ovary	6.02019e-09	9.29227e-09	0.258534	AD conditional	0.258534	0.587482
A03.556.124.369.Intestinal.Mucosa	7.50298e-09	1.15993e-08	0.258866	AD conditional	0.258866	0.586925
Colon_Transverse	1.12801e-08	1.78163e-08	0.263323	AD conditional	0.263323	0.579511
Pancreas	8.23564e-09	1.33816e-08	0.269131	AD conditional	0.269131	0.570037
A11.872.190.260.Embryoid.Bodies	1.04238e-08	1.76856e-08	0.277799	AD conditional	0.277799	0.556269
A07.231.114.Arteries	8.30369e-09	1.47767e-08	0.287077	AD conditional	0.287077	0.542002
A05.810.453.Kidney	8.24781e-09	1.4739e-08	0.28788	AD conditional	0.28788	0.540789
A05.360.444.Genitalia..Male	5.4017e-09	1.01414e-08	0.297143	AD conditional	0.297143	0.527035
A10.272.497.Epidermis	8.14974e-09	1.53327e-08	0.297527	AD conditional	0.297527	0.526474
A03.556.500.760.464.Parotid.Gland	7.06934e-09	1.42408e-08	0.309802	AD conditional	0.309802	0.508916
A05.360.319.679.Uterus	5.81203e-09	1.20106e-08	0.314225	AD conditional	0.314225	0.502759
A05.360.319.679.690.Myometrium	5.28119e-09	1.12907e-08	0.319983	AD conditional	0.319983	0.494873
Breast_Mammary_Tissue	5.58335e-09	1.2115e-08	0.322449	AD conditional	0.322449	0.491539
A08.186.211.730.317.357.352.435.Hypothalamo.Hypophyseal.System	5.33701e-09	1.18366e-08	0.326034	AD conditional	0.326034	0.486737
A08.186.211.653.Mesencephalon	5.64728e-09	1.26347e-08	0.32745	AD conditional	0.32745	0.484855
A11.329.114.Adipocytes	4.72496e-09	1.0709e-08	0.32953	AD conditional	0.32953	0.482105
A11.872.378.590.817.Megakaryocyte.Erythroid.Progenitor.Cells	7.05721e-09	1.60896e-08	0.330468	AD conditional	0.330468	0.48087
A05.360.444.492.362.Foreskin	4.80146e-09	1.29414e-08	0.355313	AD conditional	0.355313	0.449389
Brain_Frontal_Cortex_(BA9)	3.30183e-09	9.02927e-09	0.357302	AD conditional	0.357302	0.446965
A08.186.211.730.885.287.500.Cerebral.Cortex	3.34996e-09	9.17088e-09	0.35745	AD conditional	0.35745	0.446784
Brain_Cerebellum	3.11383e-09	9.29243e-09	0.368777	AD conditional	0.368777	0.433236
A11.872.378.Hematopoietic.Stem.Cells	4.78035e-09	1.42772e-08	0.368879	AD conditional	0.368879	0.433116
A10.165.450.300.425.Keloid	3.3349e-09	1.05331e-08	0.375769	AD conditional	0.375769	0.425079
Brain_Cerebellar_Hemisphere	2.67339e-09	9.43417e-09	0.388445	AD conditional	0.388445	0.41067
A10.615.550.Mucous.Membrane	4.30488e-09	1.56749e-08	0.391799	AD conditional	0.391799	0.406937
A11.627.635.Myeloid.Progenitor.Cells	3.56436e-09	1.3393e-08	0.395067	AD conditional	0.395067	0.403329
Brain_Nucleus_accumbens_(basal_ganglia)	2.63768e-09	9.97544e-09	0.395729	AD conditional	0.395729	0.402602
A17.815.Skin	3.43712e-09	1.30254e-08	0.395937	AD conditional	0.395937	0.402374
A07.541.510.110.Aortic.Valve	3.10539e-09	1.18708e-08	0.396816	AD conditional	0.396816	0.401411
A15.145.229.637.555.Leukocytes..Mononuclear	3.64555e-09	1.39885e-08	0.397196	AD conditional	0.397196	0.400995
Colon_Sigmoid	2.9766e-09	1.2004e-08	0.40208	AD conditional	0.40208	0.395688
A03.556.500.760.Salivary.Glands	3.66066e-09	1.48855e-08	0.402872	AD conditional	0.402872	0.394833
Cervix_Endocervix	3.20477e-09	1.30984e-08	0.403357	AD conditional	0.403357	0.394311
A08.186.211.464.710.225.Entorhinal.Cortex	2.26861e-09	9.38483e-09	0.404494	AD conditional	0.404494	0.393088
A15.145.229.188.Blood.Platelets	2.59832e-09	1.26604e-08	0.418696	AD conditional	0.418696	0.378102
A11.872.040.Adult.Stem.Cells	2.58285e-09	1.27694e-08	0.419853	AD conditional	0.419853	0.376903
A10.165.450.300.Cicatrix	2.28587e-09	1.1378e-08	0.420388	AD conditional	0.420388	0.37635
A08.186.211.730.317.357.Hypothalamus	2.22242e-09	1.1973e-08	0.426371	AD conditional	0.426371	0.370212
Brain_Hippocampus	1.49051e-09	8.28796e-09	0.428639	AD conditional	0.428639	0.367909
Brain_Anterior_cingulate_cortex_(BA24)	1.52507e-09	8.83825e-09	0.431501	AD conditional	0.431501	0.365018
A06.407.312.782.Testis	1.74137e-09	1.01773e-08	0.432071	AD conditional	0.432071	0.364444
A11.872.653.Neural.Stem.Cells	1.7949e-09	1.17746e-08	0.439421	AD conditional	0.439421	0.35712
Adipose_Subcutaneous	1.70016e-09	1.40581e-08	0.45187	AD conditional	0.45187	0.344986
Liver	1.47684e-09	1.33671e-08	0.456013	AD conditional	0.456013	0.341023
A05.360.Genitalia	1.22366e-09	1.15025e-08	0.45764	AD conditional	0.45764	0.339476
A11.627.340.360.Granulocyte.Precursor.Cells	1.0924e-09	1.19031e-08	0.463439	AD conditional	0.463439	0.334008
A04.531.520.Nasal.Mucosa	8.89014e-10	1.33044e-08	0.473362	AD conditional	0.473362	0.324807
Thyroid	8.20444e-10	1.23109e-08	0.473433	AD conditional	0.473433	0.324742
A08.186.211.132.Brain.Stem	5.70779e-10	8.61702e-09	0.473594	AD conditional	0.473594	0.324594
A08.186.211.464.Limbic.System	2.00627e-10	8.98334e-09	0.491091	AD conditional	0.491091	0.308838
A11.436.Epithelial.Cells	2.19005e-11	1.77006e-08	0.499506	AD conditional	0.499506	0.301459
Minor_Salivary_Gland	-1.20894e-10	1.2056e-08	0.504	AD conditional	0.504	0.297569
A14.549.167.Dentition	-8.21386e-10	1.12992e-08	0.528975	AD conditional	0.528975	0.276565
A08.186.211.730.885.287.500.270.Frontal.Lobe	-1.04488e-09	1.04332e-08	0.539887	AD conditional	0.539887	0.267697
A11.329.171.Chondrocytes	-1.29178e-09	1.26107e-08	0.540795	AD conditional	0.540795	0.266968
A10.336.707.Prostate	-1.07659e-09	9.60209e-09	0.544636	AD conditional	0.544636	0.263894
Adrenal_Gland	-2.1625e-09	1.519e-08	0.556604	AD conditional	0.556604	0.254454
Brain_Amygdala	-1.64323e-09	1.07412e-08	0.560794	AD conditional	0.560794	0.251196
A11.329.228.Fibroblasts	-2.06242e-09	1.25216e-08	0.565414	AD conditional	0.565414	0.247634
A08.186.211.730.317.Diencephalon	-2.31912e-09	1.23315e-08	0.574587	AD conditional	0.574587	0.240644
A07.541.560.Heart.Ventricles	-1.96141e-09	1.02897e-08	0.575588	AD conditional	0.575588	0.239888
A07.541.Heart	-2.51049e-09	1.04241e-08	0.595159	AD conditional	0.595159	0.225367
A10.690.Muscles	-2.88789e-09	1.04764e-08	0.608595	AD conditional	0.608595	0.215672
A05.360.319.114.630.Ovary	-3.53519e-09	1.16748e-08	0.618981	AD conditional	0.618981	0.208323
Esophagus_Muscularis	-5.61407e-09	1.59456e-08	0.63761	AD conditional	0.63761	0.195445
A10.615.550.599.Mouth.Mucosa	-6.51193e-09	1.7619e-08	0.644158	AD conditional	0.644158	0.191007
A10.615.Membranes	-4.2981e-09	1.13784e-08	0.647189	AD conditional	0.647189	0.188969
A06.407.312.Gonads	-5.00141e-09	1.17864e-08	0.664341	AD conditional	0.664341	0.177609
Esophagus_Gastroesophageal_Junction	-7.2738e-09	1.59198e-08	0.67613	AD conditional	0.67613	0.16997
A11.872.580.Mesenchymal.Stem.Cells	-5.39109e-09	1.1476e-08	0.680741	AD conditional	0.680741	0.167018
Brain_Hypothalamus	-4.73484e-09	1.00051e-08	0.681981	AD conditional	0.681981	0.166228
A11.872.Stem.Cells	-7.15675e-09	1.48434e-08	0.68515	AD conditional	0.68515	0.164214
A06.407.Endocrine.Glands	-5.58333e-09	1.12921e-08	0.689504	AD conditional	0.689504	0.161463
A05.360.319.114.373.Fallopian.Tubes	-5.49666e-09	1.0846e-08	0.69385	AD conditional	0.69385	0.158735
A05.810.453.324.Kidney.Cortex	-5.28022e-09	1.03873e-08	0.69439	AD conditional	0.69439	0.158396
Brain_Substantia_nigra	-4.47217e-09	8.60825e-09	0.698302	AD conditional	0.698302	0.155957
Esophagus_Mucosa	-8.34106e-09	1.59952e-08	0.698981	AD conditional	0.698981	0.155534
A02.835.232.834.151.Cervical.Vertebrae	-7.07322e-09	1.30246e-08	0.706458	AD conditional	0.706458	0.150914
A08.186.211.730.885.287.500.571.735.Visual.Cortex	-6.53428e-09	1.19507e-08	0.707732	AD conditional	0.707732	0.150131
A02.835.583.443.800.Synovial.Membrane	-5.73886e-09	1.01124e-08	0.714816	AD conditional	0.714816	0.145806
A08.186.211.464.405.Hippocampus	-5.30023e-09	9.24903e-09	0.716697	AD conditional	0.716697	0.144664
Stomach	-9.40587e-09	1.59131e-08	0.722766	AD conditional	0.722766	0.141002
Cells_Transformed_fibroblasts	-6.52887e-09	1.05243e-08	0.732489	AD conditional	0.732489	0.135199
A08.186.211.730.885.287.500.670.Parietal.Lobe	-7.33097e-09	1.13096e-08	0.741575	AD conditional	0.741575	0.129845
A05.360.319.Genitalia..Female	-7.28115e-09	1.05548e-08	0.754854	AD conditional	0.754854	0.122137
A14.549.885.Tongue	-8.66243e-09	1.25217e-08	0.755467	AD conditional	0.755467	0.121785
Kidney_Cortex	-9.15498e-09	1.16656e-08	0.783711	AD conditional	0.783711	0.105844
A14.549.Mouth	-1.14584e-08	1.43506e-08	0.787699	AD conditional	0.787699	0.10364
A15.382.490.555.567.622.Lymphocytes..Null	-1.11132e-08	1.32291e-08	0.799562	AD conditional	0.799562	0.0971479
A11.443.Erythroid.Cells	-1.15141e-08	1.33981e-08	0.804935	AD conditional	0.804935	0.0942394
A02.633.567.850.Quadriceps.Muscle	-9.24974e-09	1.06863e-08	0.806638	AD conditional	0.806638	0.0933215
A05.360.490.Germ.Cells	-8.47174e-09	8.87757e-09	0.830031	AD conditional	0.830031	0.0809059
Testis	-1.05142e-08	1.10005e-08	0.830411	AD conditional	0.830411	0.0807067
Artery_Tibial	-9.00089e-09	8.57309e-09	0.853118	AD conditional	0.853118	0.0689908
Muscle_Skeletal	-1.32483e-08	1.25812e-08	0.853835	AD conditional	0.853835	0.0686262
A08.186.211.132.810.428.200.Cerebellum	-1.26888e-08	1.1416e-08	0.866822	AD conditional	0.866822	0.0620701
A11.436.294.064.Glucagon.Secreting.Cells	-1.32019e-08	1.10866e-08	0.883134	AD conditional	0.883134	0.0539734
A11.118.637.555.567.569.200.700.T.Lymphocytes..Regulatory	-2.06832e-08	1.71283e-08	0.886389	AD conditional	0.886389	0.0523758
A08.186.211.865.428.Metencephalon	-1.41659e-08	1.11339e-08	0.898371	AD conditional	0.898371	0.0465444
A06.407.900.Thyroid.Gland	-1.38873e-08	1.08376e-08	0.899974	AD conditional	0.899974	0.04577
A05.360.319.679.490.Endometrium	-1.31808e-08	1.01149e-08	0.903731	AD conditional	0.903731	0.0439606
A14.724.Pharynx	-1.58839e-08	1.21887e-08	0.903741	AD conditional	0.903741	0.0439559
A11.118.637.555.567.569.T.Lymphocytes	-2.34375e-08	1.75637e-08	0.908969	AD conditional	0.908969	0.0414508
A11.118.637.555.567.562.B.Lymphocytes	-1.68127e-08	1.25351e-08	0.910081	AD conditional	0.910081	0.04092
Heart_Left_Ventricle	-1.57415e-08	1.16379e-08	0.911908	AD conditional	0.911908	0.0400487
A15.145.229.637.555.567.569.200.CD4.Positive.T.Lymphocytes	-1.98678e-08	1.42377e-08	0.918558	AD conditional	0.918558	0.0368933
Brain_Spinal_cord_(cervical_c-1)	-1.3565e-08	9.59101e-09	0.92137	AD conditional	0.92137	0.035566
A15.382.490.555.567.Lymphocytes	-1.73314e-08	1.21362e-08	0.923364	AD conditional	0.923364	0.0346269
A09.371.Eye	-2.26342e-08	1.52968e-08	0.930519	AD conditional	0.930519	0.031275
A11.497.497.600.Oocytes	-1.36275e-08	8.94159e-09	0.936252	AD conditional	0.936252	0.028607
A14.724.557.Nasopharynx	-1.60935e-08	1.02218e-08	0.942306	AD conditional	0.942306	0.025808
A09.371.729.Retina	-1.84474e-08	1.05698e-08	0.959534	AD conditional	0.959534	0.0179398
A11.329.629.Osteoblasts	-1.95259e-08	1.11219e-08	0.960423	AD conditional	0.960423	0.0175373
Heart_Atrial_Appendage	-1.55774e-08	8.67798e-09	0.963677	AD conditional	0.963677	0.0160686
A11.436.329.Granulosa.Cells	-1.94014e-08	1.04053e-08	0.968879	AD conditional	0.968879	0.0137305
A11.382.Endocrine.Cells	-1.79279e-08	9.11485e-09	0.975402	AD conditional	0.975402	0.0108163
A15.145.229.637.555.567.562.725.Plasma.Cells	-2.71865e-08	1.16841e-08	0.990012	AD conditional	0.990012	0.00435953
A07.541.358.100.Atrial.Appendage	-2.27255e-08	8.87334e-09	0.994783	AD conditional	0.994783	0.00227167
A07.541.358.Heart.Atria	-2.38787e-08	8.81224e-09	0.996633	AD conditional	0.996633	0.00146475
A08.186.211.132.Brain.Stem	1.50327e-07	6.50092e-08	0.010378	LBD original	0.010378	1.98389
A15.145.229.188.Blood.Platelets	2.05675e-07	9.56191e-08	0.0157386	LBD original	0.0157386	1.80303
A08.186.211.730.885.287.249.Basal.Ganglia	1.2838e-07	6.03819e-08	0.0167459	LBD original	0.0167459	1.77609
A08.186.211.865.428.Metencephalon	1.33241e-07	6.28609e-08	0.0170191	LBD original	0.0170191	1.76906
A08.186.211.132.810.428.200.Cerebellum	1.31383e-07	6.36321e-08	0.0194744	LBD original	0.0194744	1.71054
A08.186.211.730.885.287.500.670.Parietal.Lobe	1.67942e-07	8.67129e-08	0.0263875	LBD original	0.0263875	1.5786
A08.186.211.Brain	1.13127e-07	6.15026e-08	0.0329295	LBD original	0.0329295	1.48242
A08.186.211.464.405.Hippocampus	1.33954e-07	7.65691e-08	0.0401059	LBD original	0.0401059	1.39679
A03.556.124.526.767.Rectum	1.37712e-07	7.90935e-08	0.0408307	LBD original	0.0408307	1.38901
A08.186.211.464.Limbic.System	1.27404e-07	7.53568e-08	0.0454493	LBD original	0.0454493	1.34247
A08.186.211.730.885.287.249.487.Corpus.Striatum	9.98836e-08	6.00405e-08	0.0480958	LBD original	0.0480958	1.31789
Brain_Caudate_(basal_ganglia)	9.10626e-08	5.48474e-08	0.0484279	LBD original	0.0484279	1.3149
Brain_Amygdala	9.29443e-08	5.66777e-08	0.0505157	LBD original	0.0505157	1.29657
A06.407.071.Adrenal.Glands	1.30982e-07	8.09109e-08	0.0527402	LBD original	0.0527402	1.27786
Brain_Cortex	9.29933e-08	5.83646e-08	0.0555445	LBD original	0.0555445	1.25536
A08.186.211.464.710.225.Entorhinal.Cortex	9.95622e-08	6.29163e-08	0.0567728	LBD original	0.0567728	1.24586
A10.549.400.Lymph.Nodes	1.41348e-07	8.99727e-08	0.0580908	LBD original	0.0580908	1.23589
A03.556.249.124.Ileum	1.20764e-07	7.69828e-08	0.0583572	LBD original	0.0583572	1.23391
Brain_Frontal_Cortex_(BA9)	8.79324e-08	5.68521e-08	0.0609695	LBD original	0.0609695	1.21489
Brain_Hippocampus	9.12327e-08	5.97358e-08	0.0633469	LBD original	0.0633469	1.19827
A14.549.167.646.Periodontium	1.1888e-07	7.81156e-08	0.0640232	LBD original	0.0640232	1.19366
A03.556.500.760.Salivary.Glands	1.29118e-07	8.59346e-08	0.066482	LBD original	0.066482	1.1773
Brain_Putamen_(basal_ganglia)	8.11653e-08	5.50629e-08	0.0702343	LBD original	0.0702343	1.15345
Brain_Nucleus_accumbens_(basal_ganglia)	7.89395e-08	5.46177e-08	0.0741854	LBD original	0.0741854	1.12968
Breast_Mammary_Tissue	1.13692e-07	7.89226e-08	0.0748565	LBD original	0.0748565	1.12577
Pancreas	9.11909e-08	6.331e-08	0.074879	LBD original	0.074879	1.12564
Kidney_Cortex	9.8647e-08	7.13367e-08	0.0833574	LBD original	0.0833574	1.07906
A03.556.249.249.209.Cecum	1.16262e-07	8.43343e-08	0.0840109	LBD original	0.0840109	1.07566
A08.186.211.730.885.287.500.Cerebral.Cortex	1.02814e-07	7.54688e-08	0.0865457	LBD original	0.0865457	1.06275
Brain_Hypothalamus	7.31231e-08	5.42371e-08	0.088795	LBD original	0.088795	1.05161
Brain_Anterior_cingulate_cortex_(BA24)	6.89204e-08	5.28178e-08	0.0959683	LBD original	0.0959683	1.01787
A08.186.211.730.885.287.500.270.Frontal.Lobe	9.15196e-08	7.08515e-08	0.098229	LBD original	0.098229	1.00776
Vagina	8.37633e-08	6.58506e-08	0.101683	LBD original	0.101683	0.992752
A14.549.885.Tongue	9.80363e-08	7.7132e-08	0.101861	LBD original	0.101861	0.991993
A03.556.249.249.356.668.Colon..Sigmoid	8.66291e-08	7.31354e-08	0.118107	LBD original	0.118107	0.927724
A06.407.900.Thyroid.Gland	7.15597e-08	6.47708e-08	0.13462	LBD original	0.13462	0.870891
A10.165.114.830.500.750.Subcutaneous.Fat..Abdominal	7.14812e-08	6.54853e-08	0.137513	LBD original	0.137513	0.861656
A15.145.300.Fetal.Blood	1.12231e-07	1.03345e-07	0.138743	LBD original	0.138743	0.857789
A08.186.211.730.885.287.500.571.735.Visual.Cortex	6.09204e-08	5.78156e-08	0.14601	LBD original	0.14601	0.835618
Small_Intestine_Terminal_Ileum	7.93587e-08	7.53728e-08	0.146197	LBD original	0.146197	0.83506
A03.556.249.249.356.Colon	8.47503e-08	8.05368e-08	0.146327	LBD original	0.146327	0.834676
A05.810.890.Urinary.Bladder	9.57096e-08	9.11419e-08	0.146832	LBD original	0.146832	0.833178
A05.360.Genitalia	6.93201e-08	6.87353e-08	0.156605	LBD original	0.156605	0.805193
A05.360.319.679.690.Myometrium	8.36522e-08	8.36975e-08	0.158786	LBD original	0.158786	0.799187
Colon_Transverse	7.527e-08	7.54516e-08	0.159238	LBD original	0.159238	0.797952
A03.556.500.760.464.Parotid.Gland	8.42847e-08	8.61586e-08	0.163975	LBD original	0.163975	0.785222
A11.329.372.600.Macrophages..Alveolar	7.71112e-08	7.93028e-08	0.165435	LBD original	0.165435	0.781373
A03.556.124.684.Intestine..Small	7.61158e-08	7.85395e-08	0.166237	LBD original	0.166237	0.779271
Brain_Cerebellar_Hemisphere	5.71376e-08	5.96771e-08	0.169171	LBD original	0.169171	0.771673
A15.382.520.604.700.Spleen	7.29472e-08	7.62452e-08	0.169348	LBD original	0.169348	0.771219
A06.407.071.140.Adrenal.Cortex	7.58243e-08	7.95574e-08	0.170276	LBD original	0.170276	0.768848
A07.231.908.Veins	8.89695e-08	9.53825e-08	0.175471	LBD original	0.175471	0.755796
A15.382.490.555.567.537.Killer.Cells..Natural	7.64641e-08	8.21878e-08	0.176093	LBD original	0.176093	0.754258
Adipose_Visceral_(Omentum)	8.79938e-08	9.5444e-08	0.178279	LBD original	0.178279	0.748899
A07.231.Blood.Vessels	9.02528e-08	9.81741e-08	0.178966	LBD original	0.178966	0.74723
A05.360.319.887.Vulva	8.31962e-08	9.33125e-08	0.186307	LBD original	0.186307	0.729771
A05.360.319.114.630.Ovary	6.64677e-08	7.70376e-08	0.194125	LBD original	0.194125	0.711919
A03.556.124.Intestines	6.3978e-08	7.6708e-08	0.202127	LBD original	0.202127	0.694375
Prostate	5.77262e-08	7.18498e-08	0.210863	LBD original	0.210863	0.675999
A05.360.319.Genitalia..Female	6.08165e-08	7.64318e-08	0.213104	LBD original	0.213104	0.671408
Stomach	5.45331e-08	6.89327e-08	0.214441	LBD original	0.214441	0.668692
A10.165.114.830.750.Subcutaneous.Fat	4.92317e-08	6.39298e-08	0.220623	LBD original	0.220623	0.656349
A05.810.453.Kidney	5.34782e-08	6.97601e-08	0.221659	LBD original	0.221659	0.654314
Fallopian_Tube	5.84203e-08	7.78851e-08	0.226602	LBD original	0.226602	0.644736
A10.549.Lymphoid.Tissue	5.68754e-08	7.78072e-08	0.232396	LBD original	0.232396	0.633771
A03.556.875.500.Esophagus	5.01826e-08	7.37146e-08	0.248009	LBD original	0.248009	0.605533
Brain_Substantia_nigra	3.76815e-08	5.54478e-08	0.248384	LBD original	0.248384	0.604877
A03.556.875.Upper.Gastrointestinal.Tract	5.50535e-08	8.12486e-08	0.249015	LBD original	0.249015	0.603775
A08.186.211.730.317.357.352.435.Hypothalamo.Hypophyseal.System	5.59628e-08	8.5667e-08	0.256795	LBD original	0.256795	0.590414
A11.872.378.590.635.Granulocyte.Macrophage.Progenitor.Cells	4.83007e-08	7.437e-08	0.258019	LBD original	0.258019	0.588348
Artery_Coronary	5.04949e-08	7.81387e-08	0.259068	LBD original	0.259068	0.586586
Minor_Salivary_Gland	4.59567e-08	7.27895e-08	0.263901	LBD original	0.263901	0.578559
Cervix_Endocervix	4.54149e-08	7.20053e-08	0.264113	LBD original	0.264113	0.57821
A10.272.497.Epidermis	4.60206e-08	7.52983e-08	0.270541	LBD original	0.270541	0.567766
A05.360.319.679.Uterus	4.20517e-08	7.02345e-08	0.274675	LBD original	0.274675	0.56118
A11.443.Erythroid.Cells	5.0019e-08	8.45998e-08	0.277179	LBD original	0.277179	0.55724
A06.407.312.Gonads	4.20244e-08	7.32509e-08	0.283084	LBD original	0.283084	0.548085
A10.272.Epithelium	3.70127e-08	6.69622e-08	0.290221	LBD original	0.290221	0.537271
A17.815.Skin	4.60387e-08	8.38976e-08	0.291589	LBD original	0.291589	0.535229
A15.382.680.Phagocytes	3.99926e-08	7.87082e-08	0.305687	LBD original	0.305687	0.514723
A15.378.316.Bone.Marrow.Cells	3.86441e-08	8.01005e-08	0.314745	LBD original	0.314745	0.502041
A15.145.846.Serum	4.18228e-08	9.14176e-08	0.323659	LBD original	0.323659	0.489913
A06.407.Endocrine.Glands	3.13389e-08	7.13386e-08	0.330223	LBD original	0.330223	0.481193
A11.329.629.Osteoblasts	2.95656e-08	6.82666e-08	0.332474	LBD original	0.332474	0.478242
A11.627.340.360.Granulocyte.Precursor.Cells	3.76393e-08	8.93892e-08	0.336851	LBD original	0.336851	0.472562
A05.360.319.114.373.Fallopian.Tubes	2.94693e-08	7.06816e-08	0.338365	LBD original	0.338365	0.470615
A06.407.312.782.Testis	2.67172e-08	6.62625e-08	0.3434	LBD original	0.3434	0.4642
Brain_Cerebellum	2.32786e-08	5.9996e-08	0.349007	LBD original	0.349007	0.457165
A10.615.Membranes	2.69259e-08	7.15406e-08	0.35332	LBD original	0.35332	0.451832
A07.231.908.670.874.Umbilical.Veins	3.46403e-08	9.2151e-08	0.353492	LBD original	0.353492	0.45162
A03.556.124.369.Intestinal.Mucosa	2.53397e-08	7.34056e-08	0.364972	LBD original	0.364972	0.437741
A05.360.319.679.256.Cervix.Uteri	2.67005e-08	7.83938e-08	0.366704	LBD original	0.366704	0.435684
Heart_Atrial_Appendage	2.01945e-08	6.19988e-08	0.372317	LBD original	0.372317	0.429088
Thyroid	2.31938e-08	7.23015e-08	0.374184	LBD original	0.374184	0.426915
Artery_Aorta	2.08575e-08	6.81286e-08	0.379746	LBD original	0.379746	0.420507
A03.620.Liver	2.18835e-08	7.29076e-08	0.38203	LBD original	0.38203	0.417903
A15.382.812.522.Macrophages	1.75686e-08	7.40639e-08	0.406248	LBD original	0.406248	0.391209
A15.382.490.555.567.622.Lymphocytes..Null	1.68994e-08	7.78976e-08	0.414126	LBD original	0.414126	0.382867
Brain_Spinal_cord_(cervical_c-1)	7.22763e-09	5.23758e-08	0.445122	LBD original	0.445122	0.351521
Testis	6.89049e-09	5.91294e-08	0.453615	LBD original	0.453615	0.343312
A05.360.319.679.490.Endometrium	6.91671e-09	6.20786e-08	0.455642	LBD original	0.455642	0.341376
A15.145.229.637.555.Leukocytes..Mononuclear	8.7185e-09	7.82612e-08	0.455649	LBD original	0.455649	0.34137
A11.436.348.Hepatocytes	8.16422e-09	7.5281e-08	0.456819	LBD original	0.456819	0.340255
A15.382.812.260.Dendritic.Cells	7.94322e-09	7.49022e-08	0.457772	LBD original	0.457772	0.339351
A15.382.Immune.System	6.86771e-09	8.41389e-08	0.467473	LBD original	0.467473	0.330243
Nerve_Tibial	4.41013e-09	5.81756e-08	0.469786	LBD original	0.469786	0.3281
A03.734.Pancreas	5.01173e-09	6.74776e-08	0.470397	LBD original	0.470397	0.327536
A10.615.550.Mucous.Membrane	4.82623e-09	6.89885e-08	0.472114	LBD original	0.472114	0.325953
A11.118.637.555.567.562.440.Precursor.Cells..B.Lymphoid	3.41363e-09	6.88332e-08	0.480223	LBD original	0.480223	0.318557
A15.378.316.580.Monocytes	1.26935e-10	7.67025e-08	0.49934	LBD original	0.49934	0.301604
Cervix_Ectocervix	-1.23214e-10	7.03263e-08	0.500699	LBD original	0.500699	0.300423
Skin_Sun_Exposed_(Lower_leg)	-3.25254e-09	6.84383e-08	0.518953	LBD original	0.518953	0.284872
A11.118.637.555.567.569.T.Lymphocytes	-3.99982e-09	7.86621e-08	0.520277	LBD original	0.520277	0.283766
A08.186.211.730.317.Diencephalon	-4.83766e-09	7.35959e-08	0.526205	LBD original	0.526205	0.278845
A07.231.114.Arteries	-6.75683e-09	9.15361e-08	0.529422	LBD original	0.529422	0.276198
Adipose_Subcutaneous	-7.25646e-09	6.47511e-08	0.544615	LBD original	0.544615	0.263911
Artery_Tibial	-7.34732e-09	6.37128e-08	0.545904	LBD original	0.545904	0.262884
A11.872.378.Hematopoietic.Stem.Cells	-9.35926e-09	7.7024e-08	0.548357	LBD original	0.548357	0.260937
Lung	-1.11152e-08	8.22596e-08	0.553743	LBD original	0.553743	0.256692
A14.549.Mouth	-1.04789e-08	7.25788e-08	0.5574	LBD original	0.5574	0.253833
A03.556.Gastrointestinal.Tract	-1.28851e-08	7.71012e-08	0.566362	LBD original	0.566362	0.246906
A09.371.729.Retina	-1.39078e-08	7.68591e-08	0.571797	LBD original	0.571797	0.242758
A03.556.875.875.Stomach	-1.45483e-08	7.75802e-08	0.574376	LBD original	0.574376	0.240804
Esophagus_Muscularis	-1.37982e-08	6.76539e-08	0.580805	LBD original	0.580805	0.23597
A09.371.Eye	-1.57001e-08	7.49628e-08	0.582947	LBD original	0.582947	0.234371
A15.382.490.315.583.Neutrophils	-1.68063e-08	7.77923e-08	0.585522	LBD original	0.585522	0.232457
Bladder	-1.63835e-08	6.39467e-08	0.601104	LBD original	0.601104	0.221051
A11.436.275.Endothelial.Cells	-2.63923e-08	9.96339e-08	0.604454	LBD original	0.604454	0.218637
A15.382.812.Mononuclear.Phagocyte.System	-2.24992e-08	7.67621e-08	0.615278	LBD original	0.615278	0.210928
A15.145.229.637.555.567.569.200.CD4.Positive.T.Lymphocytes	-2.26073e-08	7.2345e-08	0.622667	LBD original	0.622667	0.205744
Heart_Left_Ventricle	-2.06936e-08	6.51529e-08	0.624612	LBD original	0.624612	0.20439
A14.724.557.Nasopharynx	-2.26398e-08	7.08124e-08	0.625408	LBD original	0.625408	0.203837
A07.541.358.Heart.Atria	-2.24873e-08	6.84644e-08	0.628715	LBD original	0.628715	0.201546
A10.615.789.Serous.Membrane	-2.40202e-08	7.22335e-08	0.630258	LBD original	0.630258	0.200482
A11.436.397.Keratinocytes	-2.38641e-08	7.15098e-08	0.630704	LBD original	0.630704	0.200175
A02.633.567.850.Quadriceps.Muscle	-2.89538e-08	8.42523e-08	0.634448	LBD original	0.634448	0.197604
Pituitary	-2.07511e-08	5.91518e-08	0.637135	LBD original	0.637135	0.195769
A11.872.190.260.Embryoid.Bodies	-2.96695e-08	7.44822e-08	0.654811	LBD original	0.654811	0.183884
A07.541.358.100.Atrial.Appendage	-2.71237e-08	6.73116e-08	0.65651	LBD original	0.65651	0.182758
A14.549.167.Dentition	-3.5443e-08	8.40236e-08	0.663422	LBD original	0.663422	0.17821
A05.360.444.492.362.Foreskin	-3.18423e-08	7.0866e-08	0.673404	LBD original	0.673404	0.171724
A11.118.637.555.567.562.B.Lymphocytes	-3.28193e-08	7.00233e-08	0.680355	LBD original	0.680355	0.167265
A07.541.510.110.Aortic.Valve	-3.25851e-08	6.85476e-08	0.682736	LBD original	0.682736	0.165747
A11.329.114.Adipocytes	-3.33746e-08	6.92274e-08	0.685133	LBD original	0.685133	0.164225
A10.615.550.599.Mouth.Mucosa	-3.40125e-08	6.99819e-08	0.686523	LBD original	0.686523	0.163345
A15.145.229.637.555.567.562.725.Plasma.Cells	-3.26893e-08	6.65022e-08	0.688482	LBD original	0.688482	0.162107
Adrenal_Gland	-3.44502e-08	6.87978e-08	0.691725	LBD original	0.691725	0.160067
A02.165.Cartilage	-3.43858e-08	6.7892e-08	0.693739	LBD original	0.693739	0.158804
A08.186.211.653.Mesencephalon	-3.17287e-08	6.20331e-08	0.695493	LBD original	0.695493	0.157707
A04.531.520.Nasal.Mucosa	-3.75738e-08	6.97256e-08	0.705016	LBD original	0.705016	0.151801
A11.118.637.Leukocytes	-4.59067e-08	8.33147e-08	0.709185	LBD original	0.709185	0.149241
A11.118.637.555.567.569.200.700.T.Lymphocytes..Regulatory	-3.83527e-08	6.92238e-08	0.710224	LBD original	0.710224	0.148605
A15.382.490.555.567.Lymphocytes	-4.38114e-08	7.34526e-08	0.724565	LBD original	0.724565	0.139922
Whole_Blood	-4.9323e-08	7.85792e-08	0.734895	LBD original	0.734895	0.133775
Cells_EBV-transformed_lymphocytes	-4.87312e-08	7.70973e-08	0.736331	LBD original	0.736331	0.132927
Ovary	-4.07799e-08	6.39384e-08	0.738198	LBD original	0.738198	0.131827
A11.329.Connective.Tissue.Cells	-4.30113e-08	6.65483e-08	0.740963	LBD original	0.740963	0.130203
A10.690.Muscles	-5.35487e-08	8.26104e-08	0.741575	LBD original	0.741575	0.129845
A05.810.453.324.Kidney.Cortex	-4.6031e-08	6.92417e-08	0.746907	LBD original	0.746907	0.126734
A11.627.635.Myeloid.Progenitor.Cells	-5.13257e-08	7.66085e-08	0.748563	LBD original	0.748563	0.125772
A08.186.211.730.317.357.Hypothalamus	-5.47608e-08	7.84499e-08	0.757422	LBD original	0.757422	0.120662
Liver	-4.9465e-08	6.80724e-08	0.766281	LBD original	0.766281	0.115612
A11.627.624.249.Monocyte.Macrophage.Precursor.Cells	-5.32072e-08	6.77398e-08	0.783909	LBD original	0.783909	0.105734
Uterus	-4.90815e-08	6.10059e-08	0.789456	LBD original	0.789456	0.102672
A15.145.229.Blood.Cells	-6.83076e-08	7.97463e-08	0.804156	LBD original	0.804156	0.0946595
Esophagus_Gastroesophageal_Junction	-5.81139e-08	6.61698e-08	0.810097	LBD original	0.810097	0.0914629
Skin_Not_Sun_Exposed_(Suprapubic)	-5.8115e-08	6.51686e-08	0.81374	LBD original	0.81374	0.0895143
Muscle_Skeletal	-6.15675e-08	6.80595e-08	0.817165	LBD original	0.817165	0.0876904
Esophagus_Mucosa	-6.40187e-08	6.7511e-08	0.828504	LBD original	0.828504	0.0817054
A11.872.580.Mesenchymal.Stem.Cells	-7.02886e-08	7.30545e-08	0.83201	LBD original	0.83201	0.0798714
Spleen	-7.05878e-08	7.31867e-08	0.8326	LBD original	0.8326	0.0795636
A02.835.583.443.800.800.Synovial.Fluid	-7.68805e-08	7.83186e-08	0.836861	LBD original	0.836861	0.0773468
A10.690.467.Muscle..Smooth	-7.41692e-08	6.88664e-08	0.85926	LBD original	0.85926	0.0658753
A02.835.583.443.800.Synovial.Membrane	-6.92743e-08	6.40693e-08	0.860205	LBD original	0.860205	0.0653981
A10.165.450.300.Cicatrix	-7.21547e-08	6.54323e-08	0.86493	LBD original	0.86493	0.0630193
A05.360.490.Germ.Cells	-7.08486e-08	6.22896e-08	0.872316	LBD original	0.872316	0.0593262
A14.724.Pharynx	-8.00478e-08	6.90776e-08	0.876733	LBD original	0.876733	0.0571325
A10.336.707.Prostate	-6.91463e-08	5.88959e-08	0.879811	LBD original	0.879811	0.0556106
A10.165.450.300.425.Keloid	-7.72921e-08	6.55261e-08	0.880913	LBD original	0.880913	0.0550672
A11.436.329.Granulosa.Cells	-7.15747e-08	5.7118e-08	0.894916	LBD original	0.894916	0.0482179
A11.436.Epithelial.Cells	-9.29345e-08	7.21603e-08	0.901108	LBD original	0.901108	0.0452232
A15.145.Blood	-1.10664e-07	8.37376e-08	0.906841	LBD original	0.906841	0.0424687
A11.620.520.Myocytes..Smooth.Muscle	-9.1434e-08	6.8474e-08	0.909113	LBD original	0.909113	0.0413824
A11.329.830.Stromal.Cells	-9.52229e-08	7.07075e-08	0.910964	LBD original	0.910964	0.0404987
A07.541.560.Heart.Ventricles	-8.93891e-08	6.5601e-08	0.913499	LBD original	0.913499	0.0392922
Colon_Sigmoid	-9.30449e-08	6.60111e-08	0.920661	LBD original	0.920661	0.0359001
A07.541.Heart	-9.38277e-08	6.58433e-08	0.922924	LBD original	0.922924	0.0348342
A11.497.497.600.Oocytes	-9.41399e-08	6.44101e-08	0.92807	LBD original	0.92807	0.0324191
A15.382.520.604.800.Palatine.Tonsil	-1.15414e-07	7.76546e-08	0.931394	LBD original	0.931394	0.0308666
A11.872.378.590.817.Megakaryocyte.Erythroid.Progenitor.Cells	-1.23971e-07	7.96882e-08	0.94011	LBD original	0.94011	0.0268212
A11.329.171.Chondrocytes	-1.00267e-07	6.44199e-08	0.940201	LBD original	0.940201	0.0267792
A05.360.444.Genitalia..Male	-8.98009e-08	5.76044e-08	0.940493	LBD original	0.940493	0.0266445
A11.872.Stem.Cells	-1.20844e-07	7.72812e-08	0.941056	LBD original	0.941056	0.0263847
A11.872.190.Embryonic.Stem.Cells	-1.09223e-07	6.78961e-08	0.946156	LBD original	0.946156	0.0240373
A11.872.653.Neural.Stem.Cells	-1.25057e-07	7.39584e-08	0.954573	LBD original	0.954573	0.0201907
A04.411.Lung	-1.36537e-07	7.06539e-08	0.973349	LBD original	0.973349	0.0117313
A11.872.700.500.Induced.Pluripotent.Stem.Cells	-1.44956e-07	7.3864e-08	0.975146	LBD original	0.975146	0.0109304
A10.615.284.473.Chorion	-1.51126e-07	7.1508e-08	0.982718	LBD original	0.982718	0.00757129
A11.382.Endocrine.Cells	-1.42728e-07	6.50029e-08	0.985944	LBD original	0.985944	0.00614777
A02.835.232.834.151.Cervical.Vertebrae	-1.70874e-07	6.93058e-08	0.993159	LBD original	0.993159	0.00298116
A03.734.414.Islets.of.Langerhans	-1.87077e-07	7.1907e-08	0.995361	LBD original	0.995361	0.00201926
A11.872.040.Adult.Stem.Cells	-1.95057e-07	7.27654e-08	0.996326	LBD original	0.996326	0.00159862
A11.329.228.Fibroblasts	-1.99062e-07	6.34138e-08	0.999153	LBD original	0.999153	0.000368158
A11.436.294.064.Glucagon.Secreting.Cells	-2.34399e-07	7.05286e-08	0.999555	LBD original	0.999555	0.000193105
Cells_Transformed_fibroblasts	-2.28861e-07	6.17186e-08	0.999896	LBD original	0.999896	4.53392e-05
A08.186.211.132.Brain.Stem	1.32738e-07	5.54219e-08	0.00830915	LBD conditional	0.00830915	2.08044
A08.186.211.730.885.287.249.Basal.Ganglia	1.25074e-07	5.70051e-08	0.0141147	LBD conditional	0.0141147	1.85033
A08.186.211.730.885.287.500.670.Parietal.Lobe	1.61593e-07	7.65191e-08	0.0173519	LBD conditional	0.0173519	1.76065
Brain_Amygdala	1.09078e-07	5.31732e-08	0.0201154	LBD conditional	0.0201154	1.69647
A15.145.229.188.Blood.Platelets	1.60898e-07	8.45533e-08	0.0285253	LBD conditional	0.0285253	1.54477
Brain_Nucleus_accumbens_(basal_ganglia)	9.46318e-08	5.13859e-08	0.0327675	LBD conditional	0.0327675	1.48456
Vagina	1.11544e-07	6.1802e-08	0.0355487	LBD conditional	0.0355487	1.44918
Brain_Caudate_(basal_ganglia)	8.98004e-08	4.97978e-08	0.0356706	LBD conditional	0.0356706	1.44769
A08.186.211.865.428.Metencephalon	9.5436e-08	5.5523e-08	0.0428203	LBD conditional	0.0428203	1.36835
Brain_Hippocampus	9.60547e-08	5.61555e-08	0.0435857	LBD conditional	0.0435857	1.36066
Brain_Putamen_(basal_ganglia)	8.43251e-08	4.95089e-08	0.0442623	LBD conditional	0.0442623	1.35397
Brain_Cortex	8.69556e-08	5.1381e-08	0.0452877	LBD conditional	0.0452877	1.34402
A03.556.124.526.767.Rectum	1.24716e-07	7.45751e-08	0.0472271	LBD conditional	0.0472271	1.32581
A03.556.249.249.209.Cecum	1.2967e-07	7.81931e-08	0.0486251	LBD conditional	0.0486251	1.31314
A10.549.400.Lymph.Nodes	1.37032e-07	8.34329e-08	0.0502512	LBD conditional	0.0502512	1.29885
A08.186.211.464.Limbic.System	1.07479e-07	6.64877e-08	0.0529907	LBD conditional	0.0529907	1.2758
A08.186.211.132.810.428.200.Cerebellum	8.92184e-08	5.62967e-08	0.0565071	LBD conditional	0.0565071	1.2479
A08.186.211.464.710.225.Entorhinal.Cortex	9.06692e-08	5.75312e-08	0.057513	LBD conditional	0.057513	1.24023
Breast_Mammary_Tissue	1.11152e-07	7.10349e-08	0.0588211	LBD conditional	0.0588211	1.23047
A15.382.490.555.567.537.Killer.Cells..Natural	1.16836e-07	7.56193e-08	0.0611658	LBD conditional	0.0611658	1.21349
A08.186.211.464.405.Hippocampus	1.02198e-07	6.61845e-08	0.0612782	LBD conditional	0.0612782	1.21269
A08.186.211.Brain	8.46251e-08	5.49861e-08	0.0618989	LBD conditional	0.0618989	1.20832
Brain_Frontal_Cortex_(BA9)	7.9942e-08	5.20056e-08	0.0621245	LBD conditional	0.0621245	1.20674
A08.186.211.730.885.287.500.Cerebral.Cortex	9.99761e-08	6.57282e-08	0.0641232	LBD conditional	0.0641232	1.19298
A08.186.211.730.885.287.249.487.Corpus.Striatum	8.63446e-08	5.69681e-08	0.0648019	LBD conditional	0.0648019	1.18841
A14.549.167.646.Periodontium	1.08341e-07	7.15213e-08	0.0649101	LBD conditional	0.0649101	1.18769
A03.556.500.760.Salivary.Glands	1.25523e-07	8.29986e-08	0.0652216	LBD conditional	0.0652216	1.18561
Brain_Anterior_cingulate_cortex_(BA24)	7.19046e-08	4.92681e-08	0.0722201	LBD conditional	0.0722201	1.14134
A03.556.249.124.Ileum	1.03905e-07	7.51555e-08	0.0834035	LBD conditional	0.0834035	1.07882
A08.186.211.730.317.357.352.435.Hypothalamo.Hypophyseal.System	1.12556e-07	8.18855e-08	0.0846352	LBD conditional	0.0846352	1.07245
A03.556.249.249.356.668.Colon..Sigmoid	9.36391e-08	7.14781e-08	0.0950914	LBD conditional	0.0950914	1.02186
A10.549.Lymphoid.Tissue	9.6656e-08	7.60401e-08	0.101843	LBD conditional	0.101843	0.992068
A08.186.211.730.885.287.500.270.Frontal.Lobe	8.05173e-08	6.64003e-08	0.112641	LBD conditional	0.112641	0.948305
Pancreas	7.02854e-08	5.89824e-08	0.116703	LBD conditional	0.116703	0.932919
Fallopian_Tube	8.35206e-08	7.15153e-08	0.121429	LBD conditional	0.121429	0.915676
Brain_Hypothalamus	5.75936e-08	5.0469e-08	0.1269	LBD conditional	0.1269	0.896538
A06.407.071.Adrenal.Glands	8.35804e-08	7.5216e-08	0.13324	LBD conditional	0.13324	0.875366
A03.556.500.760.464.Parotid.Gland	9.17476e-08	8.28424e-08	0.13404	LBD conditional	0.13404	0.872765
A11.329.372.600.Macrophages..Alveolar	7.5762e-08	6.89615e-08	0.135969	LBD conditional	0.135969	0.866562
A14.549.885.Tongue	7.38255e-08	7.1107e-08	0.149581	LBD conditional	0.149581	0.825123
Kidney_Cortex	7.00549e-08	6.84706e-08	0.153121	LBD conditional	0.153121	0.814965
A03.556.249.249.356.Colon	7.94639e-08	7.85144e-08	0.155747	LBD conditional	0.155747	0.807581
Cervix_Endocervix	6.87169e-08	6.79708e-08	0.156014	LBD conditional	0.156014	0.806837
Adipose_Visceral_(Omentum)	8.27211e-08	8.21675e-08	0.157031	LBD conditional	0.157031	0.804016
A08.186.211.730.885.287.500.571.735.Visual.Cortex	5.19124e-08	5.20422e-08	0.159259	LBD conditional	0.159259	0.797895
A05.810.890.Urinary.Bladder	8.35937e-08	8.43667e-08	0.160882	LBD conditional	0.160882	0.793491
A05.360.319.887.Vulva	7.78645e-08	7.91686e-08	0.162674	LBD conditional	0.162674	0.788682
A03.556.124.684.Intestine..Small	7.36612e-08	7.7345e-08	0.170454	LBD conditional	0.170454	0.768392
A11.627.340.360.Granulocyte.Precursor.Cells	7.83919e-08	8.29769e-08	0.172395	LBD conditional	0.172395	0.763476
A10.165.114.830.500.750.Subcutaneous.Fat..Abdominal	5.72597e-08	6.35724e-08	0.183874	LBD conditional	0.183874	0.73548
A15.145.300.Fetal.Blood	7.61269e-08	9.01332e-08	0.199166	LBD conditional	0.199166	0.700785
A10.165.114.830.750.Subcutaneous.Fat	4.98643e-08	6.25305e-08	0.212598	LBD conditional	0.212598	0.672441
Small_Intestine_Terminal_Ileum	5.96244e-08	7.49174e-08	0.213054	LBD conditional	0.213054	0.67151
A15.378.316.Bone.Marrow.Cells	5.94237e-08	7.66556e-08	0.21911	LBD conditional	0.21911	0.659338
A07.231.908.Veins	6.53435e-08	8.8895e-08	0.23115	LBD conditional	0.23115	0.636105
A15.382.520.604.700.Spleen	5.57872e-08	7.66144e-08	0.233259	LBD conditional	0.233259	0.632161
A03.556.124.Intestines	5.23734e-08	7.22009e-08	0.234108	LBD conditional	0.234108	0.630584
A11.443.Erythroid.Cells	5.13778e-08	7.68227e-08	0.251816	LBD conditional	0.251816	0.598916
Brain_Substantia_nigra	3.4681e-08	5.27086e-08	0.255277	LBD conditional	0.255277	0.592989
A05.360.319.679.690.Myometrium	4.80023e-08	7.70397e-08	0.266614	LBD conditional	0.266614	0.574116
Nerve_Tibial	3.43428e-08	5.59034e-08	0.2695	LBD conditional	0.2695	0.569441
A15.382.680.Phagocytes	4.62731e-08	7.79028e-08	0.276261	LBD conditional	0.276261	0.55868
A05.360.Genitalia	3.52829e-08	6.18062e-08	0.284046	LBD conditional	0.284046	0.546611
A14.549.167.Dentition	4.35065e-08	7.97252e-08	0.292634	LBD conditional	0.292634	0.533675
Brain_Cerebellar_Hemisphere	2.85557e-08	5.27292e-08	0.294063	LBD conditional	0.294063	0.53156
A15.382.490.555.567.622.Lymphocytes..Null	3.9981e-08	7.4867e-08	0.296661	LBD conditional	0.296661	0.527739
Colon_Transverse	3.799e-08	7.15784e-08	0.297797	LBD conditional	0.297797	0.526079
A11.329.629.Osteoblasts	3.17995e-08	6.02676e-08	0.298875	LBD conditional	0.298875	0.52451
A11.872.378.590.635.Granulocyte.Macrophage.Progenitor.Cells	3.48421e-08	6.85107e-08	0.305529	LBD conditional	0.305529	0.514948
A07.231.Blood.Vessels	4.24843e-08	8.63533e-08	0.311366	LBD conditional	0.311366	0.506729
A09.371.Eye	3.44044e-08	7.0064e-08	0.311698	LBD conditional	0.311698	0.506266
A06.407.900.Thyroid.Gland	2.90274e-08	6.06306e-08	0.316055	LBD conditional	0.316055	0.500237
A11.118.637.555.567.569.T.Lymphocytes	3.4244e-08	7.31541e-08	0.319854	LBD conditional	0.319854	0.495048
Heart_Atrial_Appendage	2.479e-08	5.79231e-08	0.334332	LBD conditional	0.334332	0.475822
A03.556.875.500.Esophagus	3.01317e-08	7.10067e-08	0.335655	LBD conditional	0.335655	0.474107
Stomach	2.54823e-08	6.35124e-08	0.34413	LBD conditional	0.34413	0.463277
A05.360.319.114.630.Ovary	2.56757e-08	6.45556e-08	0.345415	LBD conditional	0.345415	0.461659
A06.407.071.140.Adrenal.Cortex	2.93819e-08	7.48858e-08	0.347397	LBD conditional	0.347397	0.459173
Skin_Sun_Exposed_(Lower_leg)	2.60782e-08	6.64693e-08	0.347405	LBD conditional	0.347405	0.459164
Prostate	2.59986e-08	6.80921e-08	0.351299	LBD conditional	0.351299	0.454323
A10.272.497.Epidermis	2.46676e-08	7.07457e-08	0.363665	LBD conditional	0.363665	0.439299
A17.815.Skin	2.56702e-08	7.37543e-08	0.363901	LBD conditional	0.363901	0.439016
A11.872.378.Hematopoietic.Stem.Cells	2.54269e-08	7.49261e-08	0.367169	LBD conditional	0.367169	0.435133
A11.118.637.Leukocytes	2.7032e-08	8.48908e-08	0.375079	LBD conditional	0.375079	0.425878
Artery_Coronary	2.23907e-08	7.24025e-08	0.378565	LBD conditional	0.378565	0.42186
Minor_Salivary_Gland	1.86135e-08	6.5413e-08	0.387993	LBD conditional	0.387993	0.411176
A07.231.908.670.874.Umbilical.Veins	2.45951e-08	8.79775e-08	0.389907	LBD conditional	0.389907	0.409039
A15.382.812.260.Dendritic.Cells	1.9829e-08	7.09289e-08	0.389907	LBD conditional	0.389907	0.409039
Lung	1.93717e-08	7.34116e-08	0.395937	LBD conditional	0.395937	0.402374
A10.615.789.Serous.Membrane	1.7989e-08	6.93231e-08	0.397627	LBD conditional	0.397627	0.400524
Adipose_Subcutaneous	1.4695e-08	6.0908e-08	0.404674	LBD conditional	0.404674	0.392894
A15.145.229.637.555.567.569.200.CD4.Positive.T.Lymphocytes	1.6287e-08	7.2292e-08	0.410875	LBD conditional	0.410875	0.38629
A05.810.453.Kidney	1.35837e-08	6.07204e-08	0.411492	LBD conditional	0.411492	0.385639
A15.378.316.580.Monocytes	1.6793e-08	7.90499e-08	0.415884	LBD conditional	0.415884	0.381028
Thyroid	1.41604e-08	6.72591e-08	0.416625	LBD conditional	0.416625	0.380255
Cervix_Ectocervix	1.31175e-08	6.76276e-08	0.423101	LBD conditional	0.423101	0.373556
A11.436.348.Hepatocytes	1.37727e-08	7.20014e-08	0.424151	LBD conditional	0.424151	0.372479
A03.556.875.Upper.Gastrointestinal.Tract	1.35872e-08	7.496e-08	0.428082	LBD conditional	0.428082	0.368473
A11.118.637.555.567.562.440.Precursor.Cells..B.Lymphoid	1.13652e-08	6.89863e-08	0.434572	LBD conditional	0.434572	0.361938
A15.382.Immune.System	1.20637e-08	8.45267e-08	0.443256	LBD conditional	0.443256	0.353346
A07.541.510.110.Aortic.Valve	9.03283e-09	6.57814e-08	0.445391	LBD conditional	0.445391	0.351259
A05.360.319.679.Uterus	8.13549e-09	6.34128e-08	0.448958	LBD conditional	0.448958	0.347794
A05.360.319.Genitalia..Female	8.21968e-09	6.79417e-08	0.451853	LBD conditional	0.451853	0.345003
A05.360.319.679.256.Cervix.Uteri	7.36952e-09	6.92385e-08	0.457618	LBD conditional	0.457618	0.339497
A10.272.Epithelium	3.43352e-09	5.94182e-08	0.47696	LBD conditional	0.47696	0.321518
A11.329.114.Adipocytes	2.73148e-09	6.87711e-08	0.484159	LBD conditional	0.484159	0.315012
A10.615.Membranes	1.70745e-09	6.95687e-08	0.49021	LBD conditional	0.49021	0.309618
A05.360.319.679.490.Endometrium	5.35763e-10	6.2062e-08	0.496556	LBD conditional	0.496556	0.304032
A15.382.812.522.Macrophages	3.73187e-10	7.29542e-08	0.497959	LBD conditional	0.497959	0.302806
A15.145.846.Serum	-1.58543e-09	8.28851e-08	0.507631	LBD conditional	0.507631	0.294452
A03.556.124.369.Intestinal.Mucosa	-1.36626e-09	6.91409e-08	0.507883	LBD conditional	0.507883	0.294236
Brain_Spinal_cord_(cervical_c-1)	-1.78685e-09	4.89145e-08	0.51457	LBD conditional	0.51457	0.288555
A06.407.312.782.Testis	-2.3913e-09	6.30537e-08	0.515126	LBD conditional	0.515126	0.288086
A15.145.229.Blood.Cells	-3.15624e-09	7.8429e-08	0.51605	LBD conditional	0.51605	0.287308
Brain_Cerebellum	-3.83273e-09	5.35915e-08	0.528507	LBD conditional	0.528507	0.276949
A03.620.Liver	-5.54442e-09	6.69352e-08	0.533008	LBD conditional	0.533008	0.273267
A14.724.557.Nasopharynx	-5.80414e-09	6.45752e-08	0.535809	LBD conditional	0.535809	0.27099
A11.118.637.555.567.569.200.700.T.Lymphocytes..Regulatory	-6.17476e-09	6.83846e-08	0.535973	LBD conditional	0.535973	0.270857
A15.145.229.637.555.Leukocytes..Mononuclear	-7.21142e-09	7.81761e-08	0.536749	LBD conditional	0.536749	0.270229
A07.541.358.Heart.Atria	-7.78252e-09	6.60647e-08	0.546888	LBD conditional	0.546888	0.262102
Cells_EBV-transformed_lymphocytes	-8.57276e-09	6.65585e-08	0.551242	LBD conditional	0.551242	0.258658
A06.407.312.Gonads	-8.20269e-09	6.08243e-08	0.553638	LBD conditional	0.553638	0.256774
Artery_Aorta	-9.86729e-09	6.1952e-08	0.563273	LBD conditional	0.563273	0.249281
A05.360.319.114.373.Fallopian.Tubes	-9.87774e-09	6.17332e-08	0.563562	LBD conditional	0.563562	0.249058
A08.186.211.730.317.Diencephalon	-1.08994e-08	6.69218e-08	0.564689	LBD conditional	0.564689	0.248191
A15.382.490.555.567.Lymphocytes	-1.19685e-08	7.27846e-08	0.565307	LBD conditional	0.565307	0.247716
A07.231.114.Arteries	-1.5834e-08	8.66143e-08	0.572527	LBD conditional	0.572527	0.242204
Whole_Blood	-1.43868e-08	7.4303e-08	0.576765	LBD conditional	0.576765	0.239001
A05.360.444.492.362.Foreskin	-1.35369e-08	6.63376e-08	0.580847	LBD conditional	0.580847	0.235938
Esophagus_Muscularis	-1.28083e-08	6.24753e-08	0.581219	LBD conditional	0.581219	0.23566
A11.436.275.Endothelial.Cells	-1.80053e-08	8.76521e-08	0.581377	LBD conditional	0.581377	0.235542
Skin_Not_Sun_Exposed_(Suprapubic)	-1.35386e-08	6.28905e-08	0.585223	LBD conditional	0.585223	0.232679
A08.186.211.730.317.357.Hypothalamus	-1.71284e-08	7.46263e-08	0.590768	LBD conditional	0.590768	0.228583
A11.436.397.Keratinocytes	-1.72949e-08	6.61804e-08	0.603081	LBD conditional	0.603081	0.219625
A11.627.635.Myeloid.Progenitor.Cells	-2.00976e-08	7.31742e-08	0.608209	LBD conditional	0.608209	0.215947
A15.382.490.315.583.Neutrophils	-2.07998e-08	7.05111e-08	0.615998	LBD conditional	0.615998	0.210421
Heart_Left_Ventricle	-1.91871e-08	6.34749e-08	0.61878	LBD conditional	0.61878	0.208464
A08.186.211.653.Mesencephalon	-1.79754e-08	5.8223e-08	0.621238	LBD conditional	0.621238	0.206742
Artery_Tibial	-1.92432e-08	5.87914e-08	0.628285	LBD conditional	0.628285	0.201844
A02.165.Cartilage	-2.32122e-08	6.58373e-08	0.637794	LBD conditional	0.637794	0.195319
Pituitary	-2.1498e-08	5.84096e-08	0.643584	LBD conditional	0.643584	0.191395
A03.734.Pancreas	-2.32392e-08	6.01706e-08	0.650334	LBD conditional	0.650334	0.186864
A03.556.Gastrointestinal.Tract	-2.86861e-08	7.20962e-08	0.654643	LBD conditional	0.654643	0.183995
A02.633.567.850.Quadriceps.Muscle	-3.15979e-08	7.60634e-08	0.661081	LBD conditional	0.661081	0.179745
A09.371.729.Retina	-3.08292e-08	6.99816e-08	0.670224	LBD conditional	0.670224	0.17378
A14.549.Mouth	-3.17702e-08	6.94652e-08	0.676292	LBD conditional	0.676292	0.169866
Bladder	-2.76742e-08	5.98347e-08	0.678143	LBD conditional	0.678143	0.168679
A10.690.Muscles	-3.4775e-08	7.37514e-08	0.681364	LBD conditional	0.681364	0.166621
A14.724.Pharynx	-3.1607e-08	6.54017e-08	0.68555	LBD conditional	0.68555	0.163961
A10.615.550.Mucous.Membrane	-3.34576e-08	6.80672e-08	0.688477	LBD conditional	0.688477	0.162111
Testis	-2.82964e-08	5.69756e-08	0.690279	LBD conditional	0.690279	0.160976
Spleen	-3.6442e-08	7.32209e-08	0.690652	LBD conditional	0.690652	0.160741
A07.541.358.100.Atrial.Appendage	-3.22229e-08	6.36227e-08	0.693736	LBD conditional	0.693736	0.158806
A11.329.Connective.Tissue.Cells	-3.28987e-08	6.40523e-08	0.696242	LBD conditional	0.696242	0.15724
Ovary	-3.69976e-08	6.34726e-08	0.720017	LBD conditional	0.720017	0.142657
A15.382.812.Mononuclear.Phagocyte.System	-4.4164e-08	7.4805e-08	0.722535	LBD conditional	0.722535	0.141141
A02.835.583.443.800.Synovial.Membrane	-3.91921e-08	6.48772e-08	0.72711	LBD conditional	0.72711	0.1384
A06.407.Endocrine.Glands	-4.2121e-08	6.0898e-08	0.755426	LBD conditional	0.755426	0.121808
A02.835.583.443.800.800.Synovial.Fluid	-5.31077e-08	7.6292e-08	0.75682	LBD conditional	0.75682	0.121007
Uterus	-4.40621e-08	5.89507e-08	0.772601	LBD conditional	0.772601	0.112045
A10.615.550.599.Mouth.Mucosa	-4.96837e-08	6.33699e-08	0.783488	LBD conditional	0.783488	0.105968
A10.165.450.300.Cicatrix	-4.9305e-08	6.2309e-08	0.785615	LBD conditional	0.785615	0.10479
A15.382.520.604.800.Palatine.Tonsil	-5.83637e-08	7.32682e-08	0.787152	LBD conditional	0.787152	0.103942
Esophagus_Gastroesophageal_Junction	-4.92954e-08	6.1872e-08	0.787196	LBD conditional	0.787196	0.103917
A15.145.229.637.555.567.562.725.Plasma.Cells	-5.33038e-08	6.63679e-08	0.789058	LBD conditional	0.789058	0.102891
A15.145.Blood	-6.47469e-08	7.88192e-08	0.794308	LBD conditional	0.794308	0.100011
A10.690.467.Muscle..Smooth	-5.37097e-08	6.43134e-08	0.798176	LBD conditional	0.798176	0.0979012
A11.118.637.555.567.562.B.Lymphocytes	-6.05435e-08	6.84758e-08	0.811695	LBD conditional	0.811695	0.0906072
A11.872.580.Mesenchymal.Stem.Cells	-6.16473e-08	6.96568e-08	0.811926	LBD conditional	0.811926	0.0904838
A11.329.830.Stromal.Cells	-6.04895e-08	6.72498e-08	0.8158	LBD conditional	0.8158	0.0884161
A03.556.875.875.Stomach	-6.90734e-08	7.49721e-08	0.821559	LBD conditional	0.821559	0.0853614
A11.627.624.249.Monocyte.Macrophage.Precursor.Cells	-5.62653e-08	6.08047e-08	0.822607	LBD conditional	0.822607	0.0848077
A11.872.378.590.817.Megakaryocyte.Erythroid.Progenitor.Cells	-6.88097e-08	7.39853e-08	0.823827	LBD conditional	0.823827	0.0841642
Muscle_Skeletal	-5.55756e-08	5.9269e-08	0.825796	LBD conditional	0.825796	0.083127
A10.165.450.300.425.Keloid	-6.01439e-08	6.38231e-08	0.826994	LBD conditional	0.826994	0.0824976
Esophagus_Mucosa	-6.19276e-08	6.2231e-08	0.840162	LBD conditional	0.840162	0.0756369
Adrenal_Gland	-6.28507e-08	6.25518e-08	0.842498	LBD conditional	0.842498	0.074431
A04.531.520.Nasal.Mucosa	-6.33512e-08	6.22342e-08	0.845649	LBD conditional	0.845649	0.0728101
A07.541.560.Heart.Ventricles	-6.36585e-08	6.1586e-08	0.849351	LBD conditional	0.849351	0.0709129
A05.360.490.Germ.Cells	-6.40083e-08	5.89723e-08	0.861127	LBD conditional	0.861127	0.064933
A11.872.190.260.Embryoid.Bodies	-7.85256e-08	7.22905e-08	0.861316	LBD conditional	0.861316	0.0648375
A11.620.520.Myocytes..Smooth.Muscle	-7.15897e-08	6.50982e-08	0.864273	LBD conditional	0.864273	0.0633492
A11.872.Stem.Cells	-8.16489e-08	7.41838e-08	0.864471	LBD conditional	0.864471	0.0632495
A05.810.453.324.Kidney.Cortex	-7.58704e-08	6.59752e-08	0.874925	LBD conditional	0.874925	0.0580294
A11.436.Epithelial.Cells	-8.79375e-08	6.78765e-08	0.902435	LBD conditional	0.902435	0.0445841
Liver	-8.10418e-08	6.16033e-08	0.905836	LBD conditional	0.905836	0.0429502
Colon_Sigmoid	-8.3492e-08	5.78499e-08	0.925525	LBD conditional	0.925525	0.0336117
A07.541.Heart	-8.97826e-08	6.14663e-08	0.927948	LBD conditional	0.927948	0.0324762
A11.436.329.Granulosa.Cells	-8.78303e-08	5.62075e-08	0.940928	LBD conditional	0.940928	0.0264437
A11.497.497.600.Oocytes	-9.6734e-08	6.0988e-08	0.943643	LBD conditional	0.943643	0.0251921
A11.329.171.Chondrocytes	-9.65303e-08	6.05318e-08	0.944611	LBD conditional	0.944611	0.0247471
A10.336.707.Prostate	-9.14721e-08	5.66913e-08	0.946683	LBD conditional	0.946683	0.0237952
A05.360.444.Genitalia..Male	-1.00679e-07	5.64006e-08	0.962875	LBD conditional	0.962875	0.0164301
A11.872.700.500.Induced.Pluripotent.Stem.Cells	-1.20426e-07	6.67553e-08	0.964384	LBD conditional	0.964384	0.0157501
A10.615.284.473.Chorion	-1.3362e-07	6.64197e-08	0.977877	LBD conditional	0.977877	0.00971595
A11.872.190.Embryonic.Stem.Cells	-1.23587e-07	5.92376e-08	0.981524	LBD conditional	0.981524	0.00809912
A11.382.Endocrine.Cells	-1.35313e-07	6.37683e-08	0.983079	LBD conditional	0.983079	0.00741153
A02.835.232.834.151.Cervical.Vertebrae	-1.46566e-07	6.79893e-08	0.984447	LBD conditional	0.984447	0.0068075
A11.872.653.Neural.Stem.Cells	-1.47362e-07	6.40582e-08	0.989288	LBD conditional	0.989288	0.00467712
A11.872.040.Adult.Stem.Cells	-1.62671e-07	6.90559e-08	0.990755	LBD conditional	0.990755	0.00403393
A04.411.Lung	-1.71375e-07	6.50688e-08	0.995778	LBD conditional	0.995778	0.00183764
A11.329.228.Fibroblasts	-1.65596e-07	5.98707e-08	0.997162	LBD conditional	0.997162	0.00123441
A03.734.414.Islets.of.Langerhans	-1.80745e-07	6.48511e-08	0.997341	LBD conditional	0.997341	0.00115646
A11.436.294.064.Glucagon.Secreting.Cells	-1.97298e-07	6.60107e-08	0.9986	LBD conditional	0.9986	0.000608434
Cells_Transformed_fibroblasts	-1.85519e-07	6.0053e-08	0.998997	LBD conditional	0.998997	0.000435945

## Sheet: Table S9
Table S9. Top MAGMA gene-set results.
VARIABLE	TYPE	NGENES	BETA	BETA_STD	SE	P	FULL_NAME	Analysis
GO_cc:go_neurofibrillary_tan...	SET	5	2.7733	0.04502	0.48635	6.0093e-09	GO_cc:go_neurofibrillary_tangle	AD original
Curated_gene_sets:roversi_gl...2	SET	97	0.61718	0.044022	0.10842	6.3626e-09	Curated_gene_sets:roversi_glioma_copy_number_up	AD original
GO_bp:go_negative_regulation...26	SET	13	1.2402	0.032456	0.21805	6.5505e-09	GO_bp:go_negative_regulation_of_amyloid_precursor_protein_catabolic_process	AD original
GO_bp:go_regulation_of_amylo...1	SET	14	1.3545	0.036784	0.24507	1.654e-08	GO_bp:go_regulation_of_amyloid_beta_clearance	AD original
GO_bp:go_regulation_of_aspar...1	SET	10	1.7046	0.039128	0.32891	1.1068e-07	GO_bp:go_regulation_of_aspartic_type_endopeptidase_activity_involved_in_amyloid_precursor_protein_catabolic_process	AD original
GO_bp:go_regulation_of_aspar...2	SET	12	1.5293	0.038454	0.29595	1.2e-07	GO_bp:go_regulation_of_aspartic_type_peptidase_activity	AD original
GO_bp:go_positive_regulation...29	SET	6	1.8315	0.032569	0.35539	1.2914e-07	GO_bp:go_positive_regulation_of_amyloid_beta_clearance	AD original
GO_mf:go_tau_protein_binding	SET	44	0.66457	0.031971	0.12912	1.3383e-07	GO_mf:go_tau_protein_binding	AD original
GO_bp:go_negative_regulation...412	SET	4	2.5338	0.036791	0.50928	3.2903e-07	GO_bp:go_negative_regulation_of_metalloendopeptidase_activity	AD original
GO_bp:go_positive_regulation...46	SET	16	1.1231	0.032606	0.22599	3.3812e-07	GO_bp:go_positive_regulation_of_astrocyte_differentiation	AD original
GO_bp:go_regulation_of_amylo...4	SET	28	0.76375	0.029322	0.15955	8.5326e-07	GO_bp:go_regulation_of_amyloid_precursor_protein_catabolic_process	AD original
GO_bp:go_amyloid_beta_cleara...1	SET	31	0.73613	0.029735	0.15761	1.5121e-06	GO_bp:go_amyloid_beta_clearance	AD original
GO_bp:go_amyloid_precursor_p...2	SET	38	0.60623	0.027107	0.13152	2.0344e-06	GO_bp:go_amyloid_precursor_protein_catabolic_process	AD original
GO_bp:go_negative_regulation...413	SET	5	2.1046	0.034165	0.45773	2.1495e-06	GO_bp:go_negative_regulation_of_metallopeptidase_activity	AD original
GO_bp:go_regulation_of_amylo...2	SET	21	0.77032	0.025617	0.1713	3.47e-06	GO_bp:go_regulation_of_amyloid_beta_formation	AD original
GO_bp:go_protein_lipid_compl...2	SET	50	0.51947	0.026635	0.11964	7.1008e-06	GO_bp:go_protein_lipid_complex_subunit_organization	AD original
GO_bp:go_amyloid_beta_format...	SET	27	0.61848	0.023318	0.14523	1.0332e-05	GO_bp:go_amyloid_beta_formation	AD original
GO_mf:go_apolipoprotein_bind...	SET	17	0.96585	0.028902	0.22694	1.0459e-05	GO_mf:go_apolipoprotein_binding	AD original
GO_bp:go_positive_regulation...45	SET	5	1.9408	0.031507	0.45964	1.2142e-05	GO_bp:go_positive_regulation_of_astrocyte_activation	AD original
GO_bp:go_protein_lipid_compl...1	SET	32	0.60494	0.024826	0.14475	1.4693e-05	GO_bp:go_protein_lipid_complex_assembly	AD original
GO_mf:go_lipoprotein_particl...2	SET	26	0.68509	0.025347	0.16458	1.5798e-05	GO_mf:go_lipoprotein_particle_receptor_binding	AD original
GO_bp:go_regulation_of_tau_p...	SET	9	1.3639	0.029701	0.32771	1.586e-05	GO_bp:go_regulation_of_tau_protein_kinase_activity	AD original
GO_bp:go_regulation_of_inwar...	SET	4	2.0899	0.030345	0.50558	1.7941e-05	GO_bp:go_regulation_of_inward_rectifier_potassium_channel_activity	AD original
GO_bp:go_phospholipid_efflux	SET	12	1.2281	0.030881	0.30344	2.6003e-05	GO_bp:go_phospholipid_efflux	AD original
GO_mf:go_apolipoprotein_a_i_...	SET	5	1.5869	0.025761	0.39642	3.1384e-05	GO_mf:go_apolipoprotein_a_i_binding	AD original
Curated_gene_sets:roversi_gl...2	SET	97	0.83161	0.060006	0.11085	3.3006e-14	Curated_gene_sets:roversi_glioma_copy_number_up	AD conditional
GO_bp:go_negative_regulation...26	SET	12	1.5824	0.040254	0.25869	4.872e-10	GO_bp:go_negative_regulation_of_amyloid_precursor_protein_catabolic_process	AD conditional
GO_cc:go_neurofibrillary_tan...	SET	5	2.7158	0.044602	0.48819	1.3458e-08	GO_cc:go_neurofibrillary_tangle	AD conditional
GO_bp:go_regulation_of_amylo...1	SET	13	1.1729	0.031053	0.22096	5.6081e-08	GO_bp:go_regulation_of_amyloid_beta_clearance	AD conditional
GO_bp:go_regulation_of_amylo...2	SET	20	0.97236	0.031925	0.18802	1.1745e-07	GO_bp:go_regulation_of_amyloid_beta_formation	AD conditional
GO_bp:go_amyloid_beta_metabo...	SET	39	0.6908	0.031656	0.13718	2.4063e-07	GO_bp:go_amyloid_beta_metabolic_process	AD conditional
GO_mf:go_lipoprotein_particl...2	SET	26	0.76901	0.028783	0.15443	3.2182e-07	GO_mf:go_lipoprotein_particle_receptor_binding	AD conditional
GO_bp:go_amyloid_beta_cleara...1	SET	30	0.75803	0.030473	0.15306	3.7001e-07	GO_bp:go_amyloid_beta_clearance	AD conditional
GO_bp:go_amyloid_beta_format...	SET	26	0.8029	0.030052	0.16332	4.4536e-07	GO_bp:go_amyloid_beta_formation	AD conditional
GO_bp:go_regulation_of_amylo...4	SET	27	0.80556	0.030725	0.17033	1.1352e-06	GO_bp:go_regulation_of_amyloid_precursor_protein_catabolic_process	AD conditional
GO_bp:go_phospholipid_efflux	SET	12	1.3357	0.033978	0.28322	1.2106e-06	GO_bp:go_phospholipid_efflux	AD conditional
GO_mf:go_tau_protein_binding	SET	43	0.55718	0.026807	0.12433	3.7299e-06	GO_mf:go_tau_protein_binding	AD conditional
GO_mf:go_low_density_lipopro...3	SET	21	0.7489	0.025195	0.16742	3.8768e-06	GO_mf:go_low_density_lipoprotein_particle_receptor_binding	AD conditional
GO_bp:go_regulation_of_amylo...3	SET	8	1.5903	0.033034	0.35737	4.3206e-06	GO_bp:go_regulation_of_amyloid_fibril_formation	AD conditional
GO_bp:go_negative_regulation...412	SET	4	2.2848	0.033562	0.51729	5.0399e-06	GO_bp:go_negative_regulation_of_metalloendopeptidase_activity	AD conditional
GO_bp:go_amyloid_precursor_p...2	SET	37	0.64634	0.028851	0.14641	5.0905e-06	GO_bp:go_amyloid_precursor_protein_catabolic_process	AD conditional
GO_bp:go_negative_regulation...413	SET	5	1.9323	0.031734	0.46339	1.5313e-05	GO_bp:go_negative_regulation_of_metallopeptidase_activity	AD conditional
GO_bp:go_endocytosis	SET	517	0.15293	0.025184	0.037493	2.2723e-05	GO_bp:go_endocytosis	AD conditional
Curated_gene_sets:reactome_r...38	SET	26	0.90379	0.033828	0.22394	2.7317e-05	Curated_gene_sets:reactome_regulation_of_ifna_signaling	AD conditional
GO_bp:go_cholesterol_catabol...	SET	13	0.92985	0.024618	0.2331	3.3307e-05	GO_bp:go_cholesterol_catabolic_process	AD conditional
Curated_gene_sets:bakker_fox...1	SET	164	0.26241	0.024575	0.066394	3.886e-05	Curated_gene_sets:bakker_foxo3_targets_dn	AD conditional
GO_bp:go_regulation_of_aspar...2	SET	12	1.1244	0.028602	0.28499	3.9997e-05	GO_bp:go_regulation_of_aspartic_type_peptidase_activity	AD conditional
GO_cc:go_epsilon_dna_polymer...	SET	5	1.2069	0.019821	0.30715	4.274e-05	GO_cc:go_epsilon_dna_polymerase_complex	AD conditional
GO_bp:go_protein_lipid_compl...1	SET	32	0.58994	0.024492	0.15262	5.5676e-05	GO_bp:go_protein_lipid_complex_assembly	AD conditional
Curated_gene_sets:reactome_i...33	SET	190	0.24571	0.024751	0.064812	7.5265e-05	Curated_gene_sets:reactome_interferon_signaling	AD conditional
GO_bp:go_mesenchymal_stem_ce...1	SET	8	1.4227	0.029121	0.30166	1.209e-06	GO_bp:go_mesenchymal_stem_cell_differentiation	PD original
GO_bp:go_synaptic_vesicle_un...	SET	5	1.9285	0.031208	0.41033	1.3111e-06	GO_bp:go_synaptic_vesicle_uncoating	PD original
GO_bp:go_toll_like_receptor_...4	SET	6	1.9194	0.034025	0.42262	2.8076e-06	GO_bp:go_toll_like_receptor_7_signaling_pathway	PD original
GO_bp:go_glycosylceramide_ca...	SET	6	1.5055	0.026688	0.3782	3.4483e-05	GO_bp:go_glycosylceramide_catabolic_process	PD original
GO_bp:go_positive_regulation...373	SET	1004	0.12065	0.026934	0.030986	4.9516e-05	GO_bp:go_positive_regulation_of_immune_system_process	PD original
GO_bp:go_regulation_of_coenz...	SET	12	0.91203	0.02286	0.23786	6.3184e-05	GO_bp:go_regulation_of_coenzyme_metabolic_process	PD original
GO_bp:go_regulation_of_mesen...2	SET	6	1.2494	0.022148	0.32975	7.5843e-05	GO_bp:go_regulation_of_mesenchymal_stem_cell_differentiation	PD original
Curated_gene_sets:nikolsky_b...15	SET	37	1.0097	0.044409	0.26683	7.7444e-05	Curated_gene_sets:nikolsky_breast_cancer_1q21_amplicon	PD original
GO_bp:go_regulation_of_nucle...11	SET	32	0.57754	0.023627	0.15607	0.00010794	GO_bp:go_regulation_of_nucleotide_biosynthetic_process	PD original
GO_bp:go_regulation_of_prote...46	SET	1707	0.08717	0.024875	0.023714	0.00011888	GO_bp:go_regulation_of_protein_modification_process	PD original
GO_cc:go_transport_vesicle_m...	SET	199	0.23709	0.024082	0.065433	0.00014576	GO_cc:go_transport_vesicle_membrane	PD original
GO_bp:go_vesicle_uncoating	SET	7	1.236	0.023665	0.34401	0.0001639	GO_bp:go_vesicle_uncoating	PD original
GO_cc:go_golgi_apparatus	SET	1470	0.090015	0.023999	0.025132	0.00017119	GO_cc:go_golgi_apparatus	PD original
GO_bp:go_glial_cell_fate_spe...	SET	5	1.3902	0.022497	0.3901	0.00018332	GO_bp:go_glial_cell_fate_specification	PD original
GO_bp:go_presynaptic_endocyt...	SET	50	0.47409	0.024232	0.13458	0.00021415	GO_bp:go_presynaptic_endocytosis	PD original
GO_bp:go_cytosolic_transport	SET	147	0.26573	0.02323	0.075579	0.00021961	GO_bp:go_cytosolic_transport	PD original
GO_bp:go_negative_regulation...419	SET	12	0.95305	0.023889	0.27468	0.00026116	GO_bp:go_negative_regulation_of_microtubule_polymerization	PD original
GO_cc:go_clathrin_coated_end...1	SET	60	0.4671	0.026147	0.13486	0.00026704	GO_cc:go_clathrin_coated_endocytic_vesicle	PD original
GO_bp:go_negative_regulation...587	SET	26	0.59686	0.022013	0.1743	0.00030892	GO_bp:go_negative_regulation_of_response_to_drug	PD original
GO_bp:go_negative_regulation...121	SET	167	0.25737	0.023968	0.075187	0.0003103	GO_bp:go_negative_regulation_of_cell_projection_organization	PD original
GO_bp:go_regulation_of_synap...7	SET	6	1.3981	0.024784	0.40964	0.0003219	GO_bp:go_regulation_of_synaptic_transmission_cholinergic	PD original
GO_bp:go_homeostasis_of_numb...1	SET	234	0.20288	0.022325	0.059623	0.00033434	GO_bp:go_homeostasis_of_number_of_cells	PD original
GO_bp:go_clathrin_dependent_...	SET	39	0.52632	0.023766	0.15586	0.00036746	GO_bp:go_clathrin_dependent_endocytosis	PD original
GO_mf:go_deoxyribonuclease_i...	SET	4	1.9601	0.028371	0.5806	0.00036861	GO_mf:go_deoxyribonuclease_i_activity	PD original
GO_cc:go_clathrin_coated_end...2	SET	41	0.548	0.02537	0.16247	0.00037265	GO_cc:go_clathrin_coated_endocytic_vesicle_membrane	PD original
GO_bp:go_synaptic_vesicle_un...	SET	5	1.6869	0.027704	0.33851	3.158e-07	GO_bp:go_synaptic_vesicle_uncoating	PD conditional
GO_bp:go_vesicle_uncoating	SET	7	1.5292	0.029714	0.31695	7.0658e-07	GO_bp:go_vesicle_uncoating	PD conditional
GO_bp:go_presynaptic_endocyt...	SET	49	0.54568	0.028021	0.11769	1.7854e-06	GO_bp:go_presynaptic_endocytosis	PD conditional
GO_bp:go_primary_alcohol_bio...	SET	11	1.1264	0.027434	0.25113	3.6619e-06	GO_bp:go_primary_alcohol_biosynthetic_process	PD conditional
GO_bp:go_negative_regulation...22	SET	25	0.86592	0.031782	0.1978	6.033e-06	GO_bp:go_negative_regulation_of_amine_transport	PD conditional
GO_bp:go_toll_like_receptor_...4	SET	6	1.665	0.029953	0.40176	1.7129e-05	GO_bp:go_toll_like_receptor_7_signaling_pathway	PD conditional
GO_bp:go_regulation_of_acyl_...	SET	8	1.2049	0.025029	0.29456	2.1608e-05	GO_bp:go_regulation_of_acyl_coa_biosynthetic_process	PD conditional
GO_bp:go_glycosylceramide_ca...	SET	6	1.4804	0.026632	0.36833	2.9334e-05	GO_bp:go_glycosylceramide_catabolic_process	PD conditional
GO_bp:go_regulation_of_stero...2	SET	10	1.0351	0.024038	0.25836	3.0961e-05	GO_bp:go_regulation_of_steroid_hormone_biosynthetic_process	PD conditional
GO_bp:go_synaptic_vesicle_re...	SET	60	0.41306	0.023465	0.10437	3.7976e-05	GO_bp:go_synaptic_vesicle_recycling	PD conditional
GO_bp:go_regulation_of_coenz...	SET	12	0.92155	0.023442	0.24559	8.7877e-05	GO_bp:go_regulation_of_coenzyme_metabolic_process	PD conditional
Curated_gene_sets:figueroa_a...4	SET	47	0.46831	0.023554	0.1257	9.7744e-05	Curated_gene_sets:figueroa_aml_methylation_cluster_2_up	PD conditional
GO_bp:go_cortisol_biosynthet...	SET	9	1.0064	0.022173	0.27615	0.00013438	GO_bp:go_cortisol_biosynthetic_process	PD conditional
GO_bp:go_regulation_of_gluco...2	SET	9	0.92118	0.020295	0.2575	0.00017401	GO_bp:go_regulation_of_glucocorticoid_metabolic_process	PD conditional
GO_bp:go_regulation_of_gluta...2	SET	16	0.9399	0.027605	0.26867	0.00023467	GO_bp:go_regulation_of_glutamate_secretion	PD conditional
Curated_gene_sets:biocarta_p...27	SET	11	0.90078	0.021939	0.25825	0.00024396	Curated_gene_sets:biocarta_ptc1_pathway	PD conditional
GO_bp:go_maternal_process_in...1	SET	57	0.4049	0.022421	0.1174	0.00028212	GO_bp:go_maternal_process_involved_in_female_pregnancy	PD conditional
GO_bp:go_regulation_of_chape...	SET	8	0.88621	0.018408	0.25997	0.00032696	GO_bp:go_regulation_of_chaperone_mediated_autophagy	PD conditional
Curated_gene_sets:ikeda_mir1...3	SET	5	1.5579	0.025586	0.46046	0.00035872	Curated_gene_sets:ikeda_mir1_targets_dn	PD conditional
GO_mf:go_clathrin_binding	SET	54	0.39149	0.021101	0.11736	0.00042616	GO_mf:go_clathrin_binding	PD conditional
GO_bp:go_regulation_of_synap...16	SET	24	0.52335	0.018821	0.15724	0.00043754	GO_bp:go_regulation_of_synaptic_vesicle_recycling	PD conditional
GO_bp:go_mineralocorticoid_b...	SET	13	0.88631	0.023466	0.26695	0.00045087	GO_bp:go_mineralocorticoid_biosynthetic_process	PD conditional
GO_bp:go_regulation_of_nucle...11	SET	32	0.4908	0.020377	0.14822	0.00046532	GO_bp:go_regulation_of_nucleotide_biosynthetic_process	PD conditional
GO_mf:go_activin_activated_r...	SET	7	1.3121	0.025495	0.39745	0.00048222	GO_mf:go_activin_activated_receptor_activity	PD conditional
GO_cc:go_nata_complex	SET	4	1.4321	0.021036	0.43546	0.00050447	GO_cc:go_nata_complex	PD conditional
Curated_gene_sets:colin_pilo...2	SET	33	0.53134	0.022306	0.14835	0.00017114	Curated_gene_sets:colin_pilocytic_astrocytoma_vs_glioblastoma_up	LBD original
Curated_gene_sets:uzonyi_res...	SET	35	0.55121	0.02383	0.15599	0.00020548	Curated_gene_sets:uzonyi_response_to_leukotriene_and_thrombin	LBD original
Curated_gene_sets:nikolsky_b...15	SET	36	0.75402	0.033059	0.21485	0.00022505	Curated_gene_sets:nikolsky_breast_cancer_1q21_amplicon	LBD original
Curated_gene_sets:zhu_cmv_8_...2	SET	41	0.47603	0.02227	0.13661	0.00024695	Curated_gene_sets:zhu_cmv_8_hr_up	LBD original
Curated_gene_sets:boquest_st...3	SET	210	0.19876	0.020949	0.060425	0.0005031	Curated_gene_sets:boquest_stem_cell_dn	LBD original
Curated_gene_sets:graessmann...1	SET	1639	0.068044	0.019245	0.02084	0.00054826	Curated_gene_sets:graessmann_apoptosis_by_doxorubicin_dn	LBD original
Curated_gene_sets:appel_imat...	SET	32	0.46884	0.019382	0.14494	0.00060996	Curated_gene_sets:appel_imatinib_response	LBD original
GO_bp:go_microtubule_cytoske...1	SET	505	0.11438	0.018544	0.035671	0.00067326	GO_bp:go_microtubule_cytoskeleton_organization	LBD original
Curated_gene_sets:pid_bcr_5p...	SET	60	0.3343	0.01891	0.10539	0.00075835	Curated_gene_sets:pid_bcr_5pathway	LBD original
GO_bp:go_cytoskeleton_organi...	SET	1218	0.076527	0.018888	0.024354	0.00083983	GO_bp:go_cytoskeleton_organization	LBD original
Curated_gene_sets:reactome_p...26	SET	19	0.67669	0.021564	0.21562	0.0008511	Curated_gene_sets:reactome_phase_4_resting_membrane_potential	LBD original
GO_bp:go_golgi_ribbon_format...	SET	12	0.7756	0.019645	0.24792	0.00088022	GO_bp:go_golgi_ribbon_formation	LBD original
GO_bp:go_stabilization_of_me...	SET	17	0.69133	0.020839	0.22109	0.00088467	GO_bp:go_stabilization_of_membrane_potential	LBD original
GO_bp:go_regulation_of_chrom...6	SET	97	0.26594	0.019108	0.085384	0.00092246	GO_bp:go_regulation_of_chromosome_segregation	LBD original
GO_bp:go_positive_regulation...778	SET	166	0.20764	0.019481	0.066724	0.0009308	GO_bp:go_positive_regulation_of_synaptic_transmission	LBD original
Curated_gene_sets:lindgren_b...4	SET	8	0.79889	0.016524	0.25824	0.00099019	Curated_gene_sets:lindgren_bladder_cancer_cluster_2a_up	LBD original
GO_bp:go_macrophage_activati...1	SET	82	0.30275	0.020008	0.098389	0.0010468	GO_bp:go_macrophage_activation	LBD original
GO_bp:go_response_to_insecti...	SET	14	0.65667	0.017965	0.21398	0.0010758	GO_bp:go_response_to_insecticide	LBD original
Curated_gene_sets:matzuk_pos...	SET	13	0.68248	0.017992	0.22279	0.0010963	Curated_gene_sets:matzuk_postimplantation_and_postpartum	LBD original
GO_bp:go_regulation_of_macro...2	SET	56	0.36235	0.019804	0.11865	0.0011306	GO_bp:go_regulation_of_macrophage_activation	LBD original
Curated_gene_sets:reactome_d...2	SET	36	0.39897	0.017492	0.13097	0.0011603	Curated_gene_sets:reactome_dap12_interactions	LBD original
GO_bp:go_negative_regulation...129	SET	632	0.097206	0.017569	0.032074	0.0012218	GO_bp:go_negative_regulation_of_cellular_component_organization	LBD original
Curated_gene_sets:reactome_r...49	SET	84	0.28416	0.019006	0.094869	0.001373	Curated_gene_sets:reactome_regulation_of_plk1_activity_at_g2_m_transition	LBD original
GO_bp:go_t_cell_mediated_cyt...	SET	45	0.43159	0.021151	0.14423	0.0013864	GO_bp:go_t_cell_mediated_cytotoxicity	LBD original
Curated_gene_sets:kim_all_di...1	SET	37	0.40513	0.018007	0.13617	0.0014662	Curated_gene_sets:kim_all_disorders_calb1_corr_dn	LBD original
Curated_gene_sets:zhu_cmv_8_...2	SET	41	0.52971	0.024887	0.12655	1.4279e-05	Curated_gene_sets:zhu_cmv_8_hr_up	LBD conditional
Curated_gene_sets:aiyar_cobr...1	SET	27	0.5593	0.021332	0.15177	0.00011463	Curated_gene_sets:aiyar_cobra1_targets_dn	LBD conditional
GO_bp:go_negative_regulation...587	SET	26	0.62186	0.023276	0.17416	0.00017862	GO_bp:go_negative_regulation_of_response_to_drug	LBD conditional
GO_bp:go_regulation_of_phosp...12	SET	6	1.328	0.023891	0.37324	0.0001873	GO_bp:go_regulation_of_phospholipid_catabolic_process	LBD conditional
GO_bp:go_acylglycerol_metabo...	SET	56	0.37852	0.020776	0.1068	0.00019753	GO_bp:go_acylglycerol_metabolic_process	LBD conditional
Curated_gene_sets:tsai_respo...1	SET	141	0.25148	0.021852	0.071184	0.0002061	Curated_gene_sets:tsai_response_to_ionizing_radiation	LBD conditional
GO_bp:go_triglyceride_metabo...	SET	39	0.46027	0.021092	0.13125	0.00022742	GO_bp:go_triglyceride_metabolic_process	LBD conditional
GO_bp:go_response_to_uv_a	SET	6	1.196	0.021516	0.34222	0.00023783	GO_bp:go_response_to_uv_a	LBD conditional
Curated_gene_sets:reactome_m...92	SET	5	1.524	0.025029	0.4365	0.00024077	Curated_gene_sets:reactome_muscarinic_acetylcholine_receptors	LBD conditional
GO_bp:go_regulation_of_meios...	SET	8	0.94003	0.019526	0.26969	0.00024614	GO_bp:go_regulation_of_meiosis_i	LBD conditional
GO_mf:go_low_density_lipopro...3	SET	21	0.54591	0.018366	0.16053	0.00033695	GO_mf:go_low_density_lipoprotein_particle_receptor_binding	LBD conditional
GO_mf:go_potassium_ion_leak_...	SET	16	0.79448	0.023334	0.23509	0.00036397	GO_mf:go_potassium_ion_leak_channel_activity	LBD conditional
GO_bp:go_negative_regulation...627	SET	28	0.50744	0.019709	0.15066	0.00037918	GO_bp:go_negative_regulation_of_smoothened_signaling_pathway	LBD conditional
Curated_gene_sets:pid_p38_ga...	SET	11	0.90641	0.022076	0.27374	0.00046553	Curated_gene_sets:pid_p38_gamma_delta_pathway	LBD conditional
GO_mf:go_phosphatidylinosito...12	SET	64	0.34298	0.02012	0.10368	0.00047075	GO_mf:go_phosphatidylinositol_4_5_bisphosphate_binding	LBD conditional
Curated_gene_sets:uzonyi_res...	SET	35	0.53289	0.023136	0.16177	0.00049454	Curated_gene_sets:uzonyi_response_to_leukotriene_and_thrombin	LBD conditional
GO_bp:go_cytoskeleton_organi...	SET	1214	0.07941	0.019647	0.024329	0.00055037	GO_bp:go_cytoskeleton_organization	LBD conditional
GO_mf:go_alpha_tubulin_bindi...	SET	28	0.526	0.02043	0.16136	0.00055876	GO_mf:go_alpha_tubulin_binding	LBD conditional
Curated_gene_sets:nikolsky_b...15	SET	36	0.74492	0.032799	0.22881	0.00056696	Curated_gene_sets:nikolsky_breast_cancer_1q21_amplicon	LBD conditional
GO_bp:go_response_to_cortico...3	SET	5	1.4334	0.023541	0.44951	0.00071551	GO_bp:go_response_to_corticotropin_releasing_hormone	LBD conditional
GO_bp:go_centrosome_duplicat...	SET	65	0.3138	0.018551	0.098795	0.00074732	GO_bp:go_centrosome_duplication	LBD conditional
Curated_gene_sets:colin_pilo...2	SET	33	0.46369	0.019549	0.14664	0.00078471	Curated_gene_sets:colin_pilocytic_astrocytoma_vs_glioblastoma_up	LBD conditional
Curated_gene_sets:reactome_d...2	SET	36	0.45722	0.020132	0.14516	0.00081843	Curated_gene_sets:reactome_dap12_interactions	LBD conditional
Curated_gene_sets:yao_tempor...8	SET	31	0.43209	0.017657	0.1376	0.00084569	Curated_gene_sets:yao_temporal_response_to_progesterone_cluster_15	LBD conditional
GO_mf:go_microtubule_binding	SET	223	0.17642	0.019235	0.056317	0.00086773	GO_mf:go_microtubule_binding	LBD conditional

## Sheet: Table S10
Table S10. Significant brain eQTL and mQTL SMR associations.
Trait	probeID	ProbeChr	Gene	Probe_bp	topSNP	topSNP_chr	topSNP_bp	A1	A2	Freq	b_GWAS	se_GWAS	p_GWAS	b_eQTL	se_eQTL	p_eQTL	b_SMR	se_SMR	p_SMR	p_HEIDI	nsnp_HEIDI	Layer	Analysis
AD	ENSG00000130204	19	TOMM40	45400386	rs7259620	19	45407788	A	G	0.445219	-0.3911	0.0151	4.99e-148	-0.446874	0.0462133	4.05117e-22	0.875191	0.0966095	1.31585e-19	3.62394e-18	20	eQTL	Original
AD	ENSG00000266903	19	CTB-171A8.1	45178765	rs55710026	19	45221173	G	T	0.842629	-0.1527	0.0214	9.323e-13	-1.7041	0.0448956	0	0.0896076	0.0127779	2.33804e-12	7.13063e-10	20	eQTL	Original
AD	ENSG00000186567	19	CEACAM19	45178929	rs714948	19	45165912	C	A	0.88247	-0.194	0.0235	1.351e-16	-0.743295	0.0814328	6.9968e-20	0.261	0.0426287	9.20364e-10	0.000169259	20	eQTL	Original
AD	ENSG00000203710	1	CR1	207741742	rs679515	1	207750568	C	T	0.828685	-0.1508	0.0183	1.555e-16	-0.586696	0.0670372	2.09986e-18	0.257033	0.0428423	1.97921e-09	0.228021	12	eQTL	Original
AD	ENSG00000073008	19	PVR	45158263	rs11540084	19	45147340	G	T	0.795817	0.0994	0.0183	5.116e-08	-0.500027	0.0437004	2.57357e-30	-0.198789	0.0405123	9.25358e-07	0.000871093	18	eQTL	Original
AD	ENSG00000196126	6	HLA-DRB1	32552085	rs9270427	6	32558649	A	C	0.605578	-0.0845	0.0176	1.54e-06	-1.15911	0.0281915	0	0.0729007	0.0152872	1.85387e-06	0.0413563	20	eQTL	Original
AD	ENSG00000170684	19	ZNF296	45577302	rs8100183	19	45584692	C	T	0.811753	-0.1261	0.0202	4.521e-10	0.399728	0.0607793	4.8099e-11	-0.315465	0.0696747	5.9634e-06	0.0161977	19	eQTL	Original
PD	ENSG00000263503	17	RP11-707O23.5	43678970	rs17575507	17	44134095	G	A	0.24004	-0.2377	0.0253	5.837e-21	1.46502	0.0380974	0	-0.16225	0.0177773	7.0552e-20	0.037896	20	eQTL	Original
PD	ENSG00000238083	17	LRRC37A2	44610946	rs62641967	17	44047216	G	T	0.24004	-0.236	0.0253	1.11e-20	1.30743	0.0331309	0	-0.180507	0.0198842	1.10691e-19	4.44005e-09	20	eQTL	Original
PD	ENSG00000176681	17	LRRC37A	44392629	rs62641967	17	44047216	G	T	0.24004	-0.236	0.0253	1.11e-20	1.31986	0.0339187	0	-0.178807	0.0197117	1.17856e-19	4.35136e-09	20	eQTL	Original
PD	ENSG00000186868	17	MAPT	44038724	rs62641967	17	44047216	G	T	0.24004	-0.236	0.0253	1.11e-20	-1.17918	0.0340829	2.76909e-262	0.20014	0.0222218	2.12836e-19	0.000113761	20	eQTL	Original
PD	ENSG00000214425	17	LRRC37A4P	43603193	rs112746008	17	44126650	T	C	0.24004	-0.2377	0.0253	5.61e-21	-1.37564	0.0443654	4.34239e-211	0.172793	0.0192172	2.43759e-19	0.00172828	20	eQTL	Original
PD	ENSG00000214401	17	KANSL1-AS1	44272515	rs1378358	17	44787312	C	T	0.775896	0.2241	0.0253	8.644e-19	-1.48218	0.031287	0	-0.151196	0.0173652	3.12515e-18	8.43123e-09	20	eQTL	Original
PD	ENSG00000262500	17	RP11-259G18.2	44321691	rs199528	17	44843136	C	T	0.77988	0.2177	0.0266	2.836e-16	-1.49636	0.0388949	0	-0.145487	0.0181743	1.1939e-15	3.64595e-09	20	eQTL	Original
PD	ENSG00000120071	17	KANSL1	44205007	rs16940672	17	43908152	T	C	0.239044	-0.2495	0.027	2.628e-20	0.743379	0.0630599	4.47674e-32	-0.335629	0.0461496	3.52534e-13	3.53137e-07	20	eQTL	Original
PD	ENSG00000262539	17	RP11-259G18.3	44337444	rs199533	17	44828931	G	A	0.777888	0.2224	0.0252	1.246e-18	-1.33599	0.109249	2.1782e-34	-0.166468	0.0232614	8.28241e-13	8.0138e-05	20	eQTL	Original
PD	ENSG00000266918	17	RP11-798G7.8	43610073	rs16940672	17	43908152	T	C	0.239044	-0.2495	0.027	2.628e-20	0.559722	0.0608959	3.87569e-20	-0.445757	0.0684023	7.18735e-11	6.37897e-05	20	eQTL	Original
PD	ENSG00000267198	17	RP11-798G7.6	43631883	rs62057067	17	43858326	T	C	0.239044	-0.2523	0.027	8.136e-21	0.651835	0.0751661	4.24859e-18	-0.387061	0.0608927	2.06473e-10	0.000254174	20	eQTL	Original
PD	ENSG00000204650	17	CRHR1-IT1	43711638	rs62057067	17	43858326	T	C	0.239044	-0.2523	0.027	8.136e-21	0.554897	0.0659589	4.00478e-17	-0.454679	0.0727227	4.04616e-10	4.57747e-05	16	eQTL	Original
PD	ENSG00000261575	17	RP11-259G18.1	44345231	rs62057147	17	43903298	A	G	0.239044	-0.249	0.027	2.551e-20	0.825663	0.104901	3.52098e-15	-0.301576	0.0503728	2.13903e-09	0.12558	20	eQTL	Original
PD	ENSG00000136235	7	GPNMB	23295156	rs858274	7	23294668	T	C	0.616534	0.0987	0.0173	1.225e-08	1.11239	0.0262109	0	0.0887275	0.0156919	1.56446e-08	0.598635	20	eQTL	Original
PD	ENSG00000264070	17	DND1P1	43663766	rs4327090	17	43902541	G	A	0.203187	-0.2666	0.0293	8.892e-20	0.738944	0.113324	7.00148e-11	-0.360785	0.0680706	1.15701e-07	0.260718	9	eQTL	Original
PD	ENSG00000214941	17	ZSWIM7	15891452	rs1860643	17	15879303	T	C	0.423307	0.089	0.0172	2.459e-07	0.904624	0.0251929	2.2964e-282	0.0983835	0.0192098	3.03088e-07	0.0866888	20	eQTL	Original
PD	ENSG00000099365	16	STX1B	31011263	rs2305880	16	30999462	T	C	0.36255	-0.1081	0.0183	3.56e-09	0.471659	0.0477645	5.36033e-23	-0.229191	0.0452115	3.99271e-07	0.000239345	20	eQTL	Original
PD	ENSG00000131484	17	RP11-798G7.5	43596351	rs112995313	17	43795768	C	T	0.239044	-0.2261	0.0258	1.804e-18	-0.674172	0.110034	8.95953e-10	0.335374	0.0667889	5.1294e-07	0.399785	11	eQTL	Original
PD	ENSG00000136243	7	NUPL2	23231038	rs28673077	7	23250854	C	T	0.675299	0.0927	0.0184	4.607e-07	1.06558	0.0280399	0	0.086995	0.0174187	5.90355e-07	3.46627e-06	20	eQTL	Original
PD	ENSG00000230658	7	KLHL7-AS1	23143084	rs2072368	7	23146112	C	T	0.654382	0.09	0.0178	4.385e-07	-1.0972	0.0370517	1.02531e-192	-0.0820269	0.0164579	6.22667e-07	0.0226383	20	eQTL	Original
PD	ENSG00000117280	1	RAB7L1	205740851	rs823118	1	205723572	T	C	0.533865	0.0999	0.0171	4.941e-09	0.375337	0.0394633	1.88797e-21	0.266161	0.0534674	6.42426e-07	0.000290397	20	eQTL	Original
PD	ENSG00000004468	4	CD38	15815483	rs11724635	4	15737101	A	C	0.558765	0.1246	0.0168	1.23e-13	-0.318076	0.0484498	5.2008e-11	-0.39173	0.0796872	8.84014e-07	0.947215	20	eQTL	Original
PD	ENSG00000103510	16	KAT8	31134894	rs12597511	16	31145219	T	C	0.380478	0.0938	0.0178	1.442e-07	-0.50755	0.0392543	3.05618e-38	-0.184809	0.0378713	1.06121e-06	0.0454825	20	eQTL	Original
PD	ENSG00000225190	17	PLEKHM1	43540690	rs113434679	17	44126765	A	C	0.202191	-0.2433	0.0272	4.196e-19	-0.445631	0.0766064	5.98609e-09	0.545968	0.111957	1.07928e-06	0.312582	7	eQTL	Original
PD	ENSG00000127419	4	TMEM175	939309	rs60492656	4	875008	C	T	0.822709	-0.1313	0.0222	3.509e-09	0.439755	0.055535	2.40341e-15	-0.298575	0.0630098	2.15249e-06	9.46081e-07	20	eQTL	Original
PD	ENSG00000170425	17	ADORA2B	15863645	rs2779210	17	15875147	G	A	0.430279	0.0888	0.0174	3.314e-07	0.492984	0.0387685	4.81446e-37	0.180128	0.0380318	2.17716e-06	0.314669	20	eQTL	Original
PD	ENSG00000178950	4	GAK	884612	rs11248057	4	906131	C	G	0.715139	-0.1831	0.0197	1.379e-20	-0.301155	0.0552209	4.93485e-08	0.607992	0.129258	2.55489e-06	0.0573989	20	eQTL	Original
PD	ENSG00000260911	16	RP11-196G11.2	31057836	rs59061704	16	31062704	C	G	0.364542	-0.0904	0.0182	7.265e-07	0.539271	0.0485833	1.25549e-28	-0.167634	0.0369742	5.79308e-06	0.000876485	20	eQTL	Original
PD	ENSG00000196118	16	C16orf93	30771387	rs885107	16	30672719	T	C	0.719124	0.0958	0.0197	1.149e-06	0.495113	0.0404342	1.78864e-34	0.193491	0.0428118	6.19642e-06	0.146949	20	eQTL	Original
LBD	ENSG00000130204	19	TOMM40	45400386	rs7259620	19	45407788	A	G	0.445219	-0.228523	0.0377599	1.43054e-09	-0.446874	0.0462133	4.05117e-22	0.511382	0.0996827	2.89602e-07	4.22994e-15	20	eQTL	Original
AD	ENSG00000130204	19	TOMM40	45400386	rs7259620	19	45407788	A	G	0.445219	-0.366354	0.015499	1.59278e-123	-0.446874	0.0462133	4.05117e-22	0.819815	0.0916009	3.55923e-19	5.97914e-18	20	eQTL	Conditional
AD	ENSG00000266903	19	CTB-171A8.1	45178765	rs61744497	19	45211407	C	T	0.844622	-0.135935	0.021532	2.73375e-10	-1.68686	0.0444556	0	0.0805846	0.01294	4.73766e-10	1.22008e-09	20	eQTL	Conditional
AD	ENSG00000203710	1	CR1	207741742	rs679515	1	207750568	C	T	0.828685	-0.148384	0.0188177	3.13636e-15	-0.586696	0.0670372	2.09986e-18	0.252915	0.0431726	4.67846e-09	0.288322	10	eQTL	Conditional
AD	ENSG00000186567	19	CEACAM19	45178929	rs714948	19	45165912	C	A	0.88247	-0.177418	0.0241122	1.86672e-13	-0.743295	0.0814328	6.9968e-20	0.238691	0.0416673	1.01318e-08	0.000590769	20	eQTL	Conditional
PD	ENSG00000263503	17	RP11-707O23.5	43678970	rs17575507	17	44134095	G	A	0.24004	-0.237081	0.0253071	7.38136e-21	1.46502	0.0380974	0	-0.161828	0.0177795	8.87175e-20	0.0373513	20	eQTL	Conditional
PD	ENSG00000238083	17	LRRC37A2	44610946	rs62641967	17	44047216	G	T	0.24004	-0.2354	0.0253071	1.38173e-20	1.30743	0.0331309	0	-0.180048	0.0198868	1.38293e-19	2.14781e-09	20	eQTL	Conditional
PD	ENSG00000176681	17	LRRC37A	44392629	rs62641967	17	44047216	G	T	0.24004	-0.2354	0.0253071	1.38173e-20	1.31986	0.0339187	0	-0.178352	0.0197143	1.47147e-19	1.83326e-09	20	eQTL	Conditional
PD	ENSG00000186868	17	MAPT	44038724	rs62641967	17	44047216	G	T	0.24004	-0.2354	0.0253071	1.38173e-20	-1.17918	0.0340829	2.76909e-262	0.199631	0.0222238	2.6409e-19	9.30296e-05	20	eQTL	Conditional
PD	ENSG00000214425	17	LRRC37A4P	43603193	rs112431991	17	43758885	G	A	0.239044	-0.253446	0.027106	8.74848e-21	-1.37271	0.0443086	9.79507e-211	0.184631	0.020626	3.51044e-19	7.3405e-06	20	eQTL	Conditional
PD	ENSG00000214401	17	KANSL1-AS1	44272515	rs1378358	17	44787312	C	T	0.775896	0.223716	0.0253077	9.58474e-19	-1.48218	0.031287	0	-0.150937	0.0173693	3.62921e-18	1.9617e-09	20	eQTL	Conditional
PD	ENSG00000262500	17	RP11-259G18.2	44321691	rs199528	17	44843136	C	T	0.77988	0.21723	0.0266067	3.22792e-16	-1.49636	0.0388949	0	-0.145173	0.018177	1.38691e-15	8.06148e-10	20	eQTL	Conditional
PD	ENSG00000120071	17	KANSL1	44205007	rs16940672	17	43908152	T	C	0.239044	-0.248833	0.0270065	3.1472e-20	0.743379	0.0630599	4.47674e-32	-0.334732	0.0461096	3.88546e-13	5.4037e-07	20	eQTL	Conditional
PD	ENSG00000262539	17	RP11-259G18.3	44337444	rs199533	17	44828931	G	A	0.777888	0.221863	0.0252075	1.35058e-18	-1.33599	0.109249	2.1782e-34	-0.166066	0.0232468	9.09031e-13	5.40212e-05	20	eQTL	Conditional
PD	ENSG00000266918	17	RP11-798G7.8	43610073	rs16940672	17	43908152	T	C	0.239044	-0.248833	0.0270065	3.1472e-20	0.559722	0.0608959	3.87569e-20	-0.444565	0.0683187	7.65482e-11	0.000829726	20	eQTL	Conditional
PD	ENSG00000267198	17	RP11-798G7.6	43631883	rs62057067	17	43858326	T	C	0.239044	-0.251635	0.027006	1.18872e-20	0.651835	0.0751661	4.24859e-18	-0.386041	0.0608128	2.18098e-10	0.00161194	20	eQTL	Conditional
PD	ENSG00000204650	17	CRHR1-IT1	43711638	rs62057067	17	43858326	T	C	0.239044	-0.251635	0.027006	1.18872e-20	0.554897	0.0659589	4.00478e-17	-0.453481	0.0726241	4.25921e-10	9.38857e-05	15	eQTL	Conditional
PD	ENSG00000261575	17	RP11-259G18.1	44345231	rs62057147	17	43903298	A	G	0.239044	-0.248311	0.027006	3.76097e-20	0.825663	0.104901	3.52098e-15	-0.300741	0.0502969	2.24069e-09	0.0932383	20	eQTL	Conditional
PD	ENSG00000136235	7	GPNMB	23295156	rs858274	7	23294668	T	C	0.616534	0.0974287	0.0173093	1.81594e-08	1.11239	0.0262109	0	0.0875847	0.0156967	2.40752e-08	0.438636	20	eQTL	Conditional
PD	ENSG00000264070	17	DND1P1	43663766	rs4327090	17	43902541	G	A	0.203187	-0.265896	0.0293061	1.15751e-19	0.738944	0.113324	7.00148e-11	-0.359833	0.0679567	1.19001e-07	0.263776	9	eQTL	Conditional
PD	ENSG00000131484	17	RP11-798G7.5	43596351	rs62054805	17	43915054	G	A	0.239044	-0.24953	0.0270061	2.46998e-20	-0.684825	0.112199	1.03648e-09	0.36437	0.0715459	3.52783e-07	0.201387	11	eQTL	Conditional
PD	ENSG00000214941	17	ZSWIM7	15891452	rs1860643	17	15879303	T	C	0.423307	0.0873827	0.0172094	3.82178e-07	0.904624	0.0251929	2.2964e-282	0.0965956	0.0192131	4.96662e-07	0.103481	20	eQTL	Conditional
PD	ENSG00000099365	16	STX1B	31011263	rs2305880	16	30999462	T	C	0.36255	-0.10693	0.0183089	5.20932e-09	0.471659	0.0477645	5.36033e-23	-0.22671	0.0450993	4.98435e-07	0.000646625	20	eQTL	Conditional
PD	ENSG00000136243	7	NUPL2	23231038	rs28673077	7	23250854	C	T	0.675299	0.0919753	0.0184089	5.8457e-07	1.06558	0.0280399	0	0.0863149	0.0174246	7.28481e-07	5.60585e-06	20	eQTL	Conditional
PD	ENSG00000117280	1	RAB7L1	205740851	rs823118	1	205723572	T	C	0.533865	0.0988102	0.0171088	7.67748e-09	0.375337	0.0394633	1.88797e-21	0.263257	0.0533283	7.95186e-07	0.000167287	20	eQTL	Conditional
PD	ENSG00000230658	7	KLHL7-AS1	23143084	rs2072368	7	23146112	C	T	0.654382	0.0891368	0.0178091	5.58259e-07	-1.0972	0.0370517	1.02531e-192	-0.0812401	0.0164616	8.00972e-07	0.0246036	20	eQTL	Conditional
PD	ENSG00000004468	4	CD38	15815483	rs11724635	4	15737101	A	C	0.558765	0.123794	0.0168091	1.77559e-13	-0.318076	0.0484498	5.2008e-11	-0.389196	0.0794176	9.55339e-07	0.86034	14	eQTL	Conditional
PD	ENSG00000225190	17	PLEKHM1	43540690	rs113434679	17	44126765	A	C	0.202191	-0.242445	0.0272075	5.058e-19	-0.445631	0.0766064	5.98609e-09	0.544049	0.111689	1.10984e-06	0.323743	7	eQTL	Conditional
PD	ENSG00000103510	16	KAT8	31134894	rs4889620	16	31131174	A	G	0.381474	0.0939325	0.017809	1.33171e-07	-0.498424	0.0392719	6.58136e-37	-0.188459	0.0386934	1.1127e-06	0.0470879	20	eQTL	Conditional
PD	ENSG00000178950	4	GAK	884612	rs11248057	4	906131	C	G	0.715139	-0.178861	0.0197092	1.13678e-19	-0.301155	0.0552209	4.93485e-08	0.593916	0.127055	2.94678e-06	0.0540551	20	eQTL	Conditional
PD	ENSG00000170425	17	ADORA2B	15863645	rs2779210	17	15875147	G	A	0.430279	0.0872994	0.0174091	5.31478e-07	0.492984	0.0387685	4.81446e-37	0.177084	0.0379604	3.0868e-06	0.3013	20	eQTL	Conditional
PD	ENSG00000127419	4	TMEM175	939309	rs60492656	4	875008	C	T	0.822709	-0.127371	0.0222126	9.79849e-09	0.439755	0.055535	2.40341e-15	-0.289641	0.0623644	3.41178e-06	7.31495e-06	20	eQTL	Conditional
PD	ENSG00000260911	16	RP11-196G11.2	31057836	rs55979739	16	31049155	G	A	0.354582	-0.0977397	0.019108	3.13564e-07	0.539441	0.0487024	1.63509e-28	-0.181187	0.0390166	3.41985e-06	0.000930592	20	eQTL	Conditional
AD	cg17831170	6	HLA-DRB1	32577714	rs9270908	6	32572148	G	A	0.276892	0.0945	0.0173	4.568e-08	-0.8981	0.0605033	7.62747e-50	-0.105222	0.0205258	2.95425e-07	0.237154	20	mQTL	Original
AD	cg00397545	19	APOC1	45417526	rs75627662	19	45413576	T	C	0.186255	0.7327	0.018	0	0.484414	0.0818979	3.32183e-09	1.51255	0.258406	4.81696e-09	0.124115	6	mQTL	Original
AD	cg09379229	19	APOC1	45417668	rs75627662	19	45413576	T	C	0.186255	0.7327	0.018	0	0.475896	0.0819928	6.4707e-09	1.53962	0.267947	9.1381e-09	1.26554e-09	9	mQTL	Original
AD	cg07773593	19	APOC1	45417793	rs10414043	19	45415713	G	A	0.875498	-1.1368	0.0201	0	0.465199	0.0809598	9.13535e-09	-2.44369	0.427471	1.08664e-08	0.0102686	5	mQTL	Original
AD	cg12478440	19	EXOC3L2	45724963	rs112668741	19	45726976	G	A	0.0478088	0.2106	0.0385	4.379e-08	-1.64842	0.0727161	9.00664e-114	-0.127759	0.024026	1.05197e-07	0.225966	3	mQTL	Original
PD	cg08767460	4	SNCA	90759046	rs1551980	4	90774724	G	A	0.704183	-0.1218	0.019	1.315e-10	-1.01168	0.0753774	4.52507e-41	0.120394	0.020813	7.26973e-09	0.000180893	9	mQTL	Original
PD	cg26036029	6	HLA-DRB5	32552443	rs34039593	6	32570311	G	T	0.158367	-0.2038	0.0326	4.082e-10	1.03394	0.0876381	4.00557e-32	-0.19711	0.0356829	3.31481e-08	0.0505059	9	mQTL	Original
PD	cg27060340	17	ARHGAP27	43502999	rs62065376	17	43521161	G	C	0.194223	-0.2231	0.0275	4.964e-16	-1.48611	0.0674567	1.46483e-107	0.150123	0.0197194	2.67909e-14	0.308169	7	mQTL	Original
PD	cg12346284	17	ARHGAP27	43505962	rs62065379	17	43525365	T	C	0.193227	-0.2224	0.0275	6.759e-16	-0.804042	0.0874033	3.60558e-20	0.276602	0.0455398	1.24874e-09	0.000488172	4	mQTL	Original
PD	cg22458832	17	ARHGAP27	43506497	rs62065379	17	43525365	T	C	0.193227	-0.2224	0.0275	6.759e-16	-0.92534	0.0850913	1.52212e-27	0.240344	0.0370361	8.61497e-11	0.000842095	4	mQTL	Original
PD	cg18124852	17	ARHGAP27	43506540	rs113575082	17	43524526	T	C	0.193227	-0.2223	0.0275	6.895e-16	-0.954574	0.0837663	4.3937e-30	0.232879	0.0353208	4.30294e-11	0.00216172	4	mQTL	Original
PD	cg21931864	17	ARHGAP27	43506728	rs62065379	17	43525365	T	C	0.193227	-0.2224	0.0275	6.759e-16	-0.779176	0.0878304	7.22537e-19	0.28543	0.047758	2.27868e-09	0.00152766	4	mQTL	Original
PD	cg22433210	17	LOC644172	43662623	rs1724390	17	43663247	A	C	0.243028	-0.21	0.0259	5.005e-16	0.841724	0.0614832	1.16017e-42	-0.249488	0.0357618	3.02884e-12			mQTL	Original
PD	cg01341218	17	LOC644172	43662625	rs17577975	17	44210442	T	C	0.239044	-0.2569	0.0272	3.215e-21	1.24936	0.084445	1.57769e-49	-0.205624	0.0258291	1.70688e-15			mQTL	Original
PD	cg17117718	17	LOC644172	43663208	rs1724390	17	43663247	A	C	0.243028	-0.21	0.0259	5.005e-16	1.39715	0.0458785	1.08425e-203	-0.150306	0.0191835	4.68267e-15			mQTL	Original
PD	cg22968622	17	LOC644172	43663579	rs1724390	17	43663247	A	C	0.243028	-0.21	0.0259	5.005e-16	1.24195	0.0521627	2.68463e-125	-0.169089	0.0220304	1.65086e-14	0.0244845	4	mQTL	Original
PD	cg09234465	17	LOC644172	43664173	rs1724390	17	43663247	A	C	0.243028	-0.21	0.0259	5.005e-16	0.571999	0.0834045	6.97673e-12	-0.367133	0.0701141	1.63896e-07			mQTL	Original
PD	cg01135538	17	LOC644172	43678735	rs440778	17	43686420	G	A	0.24004	-0.2726	0.0294	2.094e-20	-0.822525	0.0801676	1.06628e-24	0.331419	0.0481769	6.0187e-12			mQTL	Original
PD	cg16652462	17	LOC644172	43679667	rs440778	17	43686420	G	A	0.24004	-0.2726	0.0294	2.094e-20	1.15728	0.0718809	2.55262e-58	-0.235552	0.0293162	9.3661e-16			mQTL	Original
PD	cg15413793	17	CRHR1	43700761	rs3108317	17	43719870	A	G	0.239044	-0.2522	0.027	1.102e-20	-0.600075	0.0828238	4.31786e-13	0.42028	0.0734127	1.03495e-08			mQTL	Original
PD	cg23762722	17	CRHR1	43817897	rs62054387	17	43805525	C	A	0.239044	-0.2509	0.0269	1.091e-20	-0.642357	0.080912	2.03878e-15	0.390593	0.0646086	1.48927e-09	0.17357	7	mQTL	Original
PD	cg21705961	17	MAPT	44060775	rs3785884	17	44057595	A	G	0.25	-0.237	0.025	2.172e-21	-0.652588	0.0823327	2.25902e-15	0.36317	0.0597238	1.19573e-09	0.136828	3	mQTL	Original
PD	cg22192454	17	KANSL1	44135007	rs41374248	17	44120442	G	A	0.24004	-0.2376	0.0253	5.693e-21	-0.52035	0.0835021	4.61749e-10	0.456616	0.0879384	2.07543e-07	0.74403	3	mQTL	Original
PD	cg13704117	17	KANSL1	44207360	rs17661015	17	44192957	C	T	0.24004	-0.2573	0.0273	3.816e-21	-0.952003	0.0772338	6.54211e-35	0.270272	0.0360986	7.04352e-14	0.133671	5	mQTL	Original
PD	cg15633388	17	KANSL1	44266530	rs1918787	17	44279252	G	A	0.24004	-0.2324	0.0257	1.556e-19	-0.988427	0.0755728	4.33336e-39	0.235121	0.0316103	1.02137e-13			mQTL	Original
PD	ch.17.41650897R	17	KANSL1	44295120	rs2668665	17	44290047	A	G	0.241036	-0.2335	0.0257	1.164e-19	-0.556789	0.0830541	2.02886e-11	0.419369	0.0777415	6.87501e-08			mQTL	Original
PD	cg20120463	17	KANSL1	44301886	rs62073098	17	44316449	C	A	0.242032	-0.2489	0.0275	1.594e-19	-0.992589	0.0770797	6.03075e-38	0.250758	0.033864	1.31285e-13			mQTL	Original
PD	cg14517863	17	KANSL1	44321492	rs2668632	17	44319366	T	C	0.241036	-0.2485	0.0275	1.836e-19	-0.635339	0.0831906	2.22101e-14	0.39113	0.0670552	5.4454e-09			mQTL	Original
PD	cg11204664	17	KANSL1	44325454	rs62073157	17	44334052	A	G	0.241036	-0.2472	0.0276	2.949e-19	0.857971	0.0794581	3.5266e-27	-0.288122	0.0417953	5.43822e-12	0.00769124	4	mQTL	Original
PD	cg23647744	17	KANSL1	44334706	rs2732705	17	44351929	G	T	0.243028	-0.2455	0.0277	7.929e-19	-0.557545	0.0863346	1.06132e-10	0.440324	0.0843639	1.79563e-07			mQTL	Original
PD	cg01570182	17	KANSL1	44337453	rs2668632	17	44319366	T	C	0.241036	-0.2485	0.0275	1.836e-19	0.926238	0.0778272	1.16631e-32	-0.26829	0.0372785	6.15947e-13			mQTL	Original
PD	cg15921436	17	LRRC37A	44337874	rs2668632	17	44319366	T	C	0.241036	-0.2485	0.0275	1.836e-19	0.711261	0.0820141	4.23015e-18	-0.349379	0.0558378	3.92362e-10			mQTL	Original
PD	cg00593414	17	LRRC37A	44338538	rs2668632	17	44319366	T	C	0.241036	-0.2485	0.0275	1.836e-19	-0.751648	0.0813264	2.41118e-20	0.330607	0.0511674	1.03825e-10			mQTL	Original
PD	cg18027529	17	LRRC37A	44344864	rs2668622	17	44352131	T	G	0.250996	-0.2461	0.0277	6.579e-19	0.712424	0.0835974	1.56697e-17	-0.34544	0.0561677	7.74091e-10			mQTL	Original
PD	cg06680147	17	LRRC37A	44344931	rs62073157	17	44334052	A	G	0.241036	-0.2472	0.0276	2.949e-19	1.08155	0.0740892	2.89709e-48	-0.228562	0.0299394	2.27328e-14	0.577398	3	mQTL	Original
AD	cg07773593	19	APOC1	45417793	rs10414043	19	45415713	G	A	0.875498	-1.03843	0.0207202	0	0.465199	0.0809598	9.13535e-09	-2.23223	0.391026	1.13876e-08	0.0157772	3	mQTL	Conditional
PD	cg08767460	4	SNCA	90759046	rs1551980	4	90774724	G	A	0.704183	-0.122685	0.0190111	1.09414e-10	-1.01168	0.0753774	4.52507e-41	0.121269	0.020851	6.02846e-09	0.000292701	9	mQTL	Conditional
PD	cg26036029	6	HLA-DRB5	32552443	rs35118762	6	32560631	T	C	0.159363	-0.20468	0.0312069	5.42353e-11	0.937041	0.0836158	3.78861e-29	-0.218432	0.0385883	1.50857e-08	0.0881568	7	mQTL	Conditional
PD	cg27060340	17	ARHGAP27	43502999	rs62065376	17	43521161	G	C	0.194223	-0.222701	0.0275069	5.67157e-16	-1.48611	0.0674567	1.46483e-107	0.149855	0.0197196	2.97789e-14	0.42138	6	mQTL	Conditional
PD	cg12346284	17	ARHGAP27	43505962	rs62065379	17	43525365	T	C	0.193227	-0.222015	0.027507	6.96028e-16	-0.804042	0.0874033	3.60558e-20	0.276124	0.045512	1.30283e-09	0.00245101	3	mQTL	Conditional
PD	cg22458832	17	ARHGAP27	43506497	rs62065379	17	43525365	T	C	0.193227	-0.222015	0.027507	6.96028e-16	-0.92534	0.0850913	1.52212e-27	0.239928	0.0370194	9.10277e-11	0.00244451	3	mQTL	Conditional
PD	cg18124852	17	ARHGAP27	43506540	rs113575082	17	43524526	T	C	0.193227	-0.221904	0.027507	7.19468e-16	-0.954574	0.0837663	4.3937e-30	0.232464	0.0353057	4.56986e-11	0.00409688	3	mQTL	Conditional
PD	cg21931864	17	ARHGAP27	43506728	rs62065379	17	43525365	T	C	0.193227	-0.222015	0.027507	6.96028e-16	-0.779176	0.0878304	7.22537e-19	0.284936	0.0477272	2.37117e-09	0.00497723	3	mQTL	Conditional
PD	cg22433210	17	LOC644172	43662623	rs56400821	17	43760080	A	C	0.239044	-0.252266	0.0269061	6.86699e-21	1.17531	0.0908842	2.97368e-38	-0.214639	0.0282766	3.18197e-14			mQTL	Conditional
PD	cg01341218	17	LOC644172	43662625	rs17577975	17	44210442	T	C	0.239044	-0.25634	0.0272059	4.41644e-21	1.24936	0.084445	1.57769e-49	-0.205176	0.0258167	1.90454e-15			mQTL	Conditional
PD	cg17117718	17	LOC644172	43663208	rs17577975	17	44210442	T	C	0.239044	-0.25634	0.0272059	4.41644e-21	1.40229	0.0684696	3.21111e-93	-0.1828	0.0213557	1.13052e-17			mQTL	Conditional
PD	cg22968622	17	LOC644172	43663579	rs199447	17	44812188	C	T	0.776892	0.226753	0.0253075	3.24904e-19	-1.40126	0.074657	1.34666e-78	-0.161821	0.0200129	6.17356e-16	0.000308551	6	mQTL	Conditional
PD	cg01135538	17	LOC644172	43678735	rs611351	17	43692935	G	A	0.24004	-0.237107	0.0268063	9.13764e-19	-0.771001	0.080089	6.16163e-22	0.307531	0.0472158	7.35089e-11			mQTL	Conditional
PD	cg16652462	17	LOC644172	43679667	rs611351	17	43692935	G	A	0.24004	-0.237107	0.0268063	9.13764e-19	1.13048	0.0715175	2.78538e-56	-0.209741	0.0271724	1.17353e-14			mQTL	Conditional
PD	cg15413793	17	CRHR1	43700761	rs3108317	17	43719870	A	G	0.239044	-0.251719	0.027006	1.15413e-20	-0.600075	0.0828238	4.31786e-13	0.419479	0.0733315	1.06329e-08			mQTL	Conditional
PD	cg23762722	17	CRHR1	43817897	rs62054387	17	43805525	C	A	0.239044	-0.250271	0.0269061	1.38306e-20	-0.642357	0.080912	2.03878e-15	0.389613	0.0645209	1.55492e-09	0.353442	5	mQTL	Conditional
PD	cg21705961	17	MAPT	44060775	rs3785884	17	44057595	A	G	0.25	-0.236379	0.0250072	3.31051e-21	-0.652588	0.0823327	2.25902e-15	0.362218	0.0596389	1.25135e-09	0.133497	3	mQTL	Conditional
PD	cg22192454	17	KANSL1	44135007	rs41374248	17	44120442	G	A	0.24004	-0.236994	0.0253071	7.62621e-21	-0.52035	0.0835021	4.61749e-10	0.455451	0.0877903	2.12627e-07	0.732836	3	mQTL	Conditional
PD	cg13704117	17	KANSL1	44207360	rs10514904	17	44207887	T	C	0.24004	-0.254551	0.027106	5.94702e-21	-0.946434	0.0769716	9.53045e-35	0.268958	0.0360378	8.44307e-14	0.745532	3	mQTL	Conditional
PD	cg15633388	17	KANSL1	44266530	rs1918787	17	44279252	G	A	0.24004	-0.231798	0.025707	1.93469e-19	-0.988427	0.0755728	4.33336e-39	0.234512	0.0315897	1.13905e-13			mQTL	Conditional
PD	ch.17.41650897R	17	KANSL1	44295120	rs2668665	17	44290047	A	G	0.241036	-0.232914	0.025707	1.30061e-19	-0.556789	0.0830541	2.02886e-11	0.418317	0.0776227	7.08097e-08			mQTL	Conditional
PD	cg20120463	17	KANSL1	44301886	rs62073098	17	44316449	C	A	0.242032	-0.248257	0.027506	1.78758e-19	-0.992589	0.0770797	6.03075e-38	0.250111	0.0338401	1.4577e-13			mQTL	Conditional
PD	cg14517863	17	KANSL1	44321492	rs55653937	17	44316076	T	G	0.242032	-0.248114	0.027506	1.87476e-19	-0.635339	0.0831906	2.22101e-14	0.390523	0.0670006	5.58794e-09			mQTL	Conditional
PD	cg11204664	17	KANSL1	44325454	rs62073157	17	44334052	A	G	0.241036	-0.246847	0.0276063	3.83282e-19	0.857971	0.0794581	3.5266e-27	-0.28771	0.0417766	5.70326e-12			mQTL	Conditional
PD	cg23647744	17	KANSL1	44334706	rs2732705	17	44351929	G	T	0.243028	-0.244803	0.0277066	9.96052e-19	-0.557545	0.0863346	1.06132e-10	0.439073	0.0842145	1.85058e-07			mQTL	Conditional
PD	cg01570182	17	KANSL1	44337453	rs62073157	17	44334052	A	G	0.241036	-0.246847	0.0276063	3.83282e-19	0.926978	0.0779706	1.35329e-32	-0.266292	0.037264	8.92728e-13			mQTL	Conditional
PD	cg15921436	17	LRRC37A	44337874	rs62073157	17	44334052	A	G	0.241036	-0.246847	0.0276063	3.83282e-19	0.708535	0.0822109	6.7838e-18	-0.348391	0.056144	5.45891e-10			mQTL	Conditional
PD	cg00593414	17	LRRC37A	44338538	rs62073157	17	44334052	A	G	0.241036	-0.246847	0.0276063	3.83282e-19	-0.746049	0.0815775	5.94815e-20	0.330873	0.0517515	1.62141e-10			mQTL	Conditional
PD	cg18027529	17	LRRC37A	44344864	rs2668622	17	44352131	T	G	0.250996	-0.245368	0.0277066	8.29871e-19	0.712424	0.0835974	1.56697e-17	-0.344413	0.0560872	8.21785e-10			mQTL	Conditional
PD	cg06680147	17	LRRC37A	44344931	rs62073157	17	44334052	A	G	0.241036	-0.246847	0.0276063	3.83282e-19	1.08155	0.0740892	2.89709e-48	-0.228235	0.0299327	2.44124e-14			mQTL	Conditional
LBD	cg01966878	4		90757139	rs3756059	4	90757272	A	G	0.488048	0.19863	0.0379502	1.65911e-07	-1.07717	0.0264069	0	-0.1844	0.0355203	2.08715e-07	0.0483514	20	mQTL	Conditional

[truncated: 5 more sheets: Table S11, Table S12, Table S13, Table S14, Table S15]
